# Supplementary material for: Correction: Characterization of Calmodulin-Free Murine Inducible Nitric-Oxide Synthase
Source: PLoS One. 2020 Oct 9;15(10):e0240744. doi: 10.1371/journal.pone.0240744 (PMC7546496; doi:10.1371/journal.pone.0240744)
Supplement: S3 File — The blot image provided for Fig 2D is a digital image of the original blot reported in the published figure; levels were adjusted in the image file so that band intensities would align approximately with bands observed by the Ponceau S staining. The original film from the Fig 2D blot experiment is no longer available. (ZIP) [file pone.0240744.s003.zip]

Archive with 14 entries (13 files):
- S5 File/
- S5 File/Attachment#10.xls
- S5 File/Attachment#10_Origin_Worksheet_FIG2E_heme spectra_iNOS+cam.opj
- S5 File/Attachment#11.xls
- S5 File/Attachment#11_Origin_Worksheet_FIG 2F_heme spectra_iNOS-CaM.opj
- S5 File/Attachment#5_FIG2C_heme_stain_PIA_RAW_DATA.tif
- S5 File/Attachment#6_FIG2A_iNOS_Dimer_Monomer_RAW_DATA.tif
- S5 File/Attachment#7_FIG2B_CaM_RAW_DATA.tif
- S5 File/Attachment#8_FIG2B_iNOS_RAW_DATA.tif
- S5 File/desktop.ini
- S5 File/Fig.2A_Plos_One_iNOS_Lysates_Ponceau_Stain.pdf
- S5 File/Fig.2B_Plos_One_iNOS_Ponceau_Stain.pdf
- S5 File/Fig.2D_Plos_One_iNOS_Ponceau_Stain.pdf
- S5 File/Fig_2B_Plos_One_CaM_Ponceau_Stain.pdf
