# Supplementary material for: Correction: Characterization of Calmodulin-Free Murine Inducible Nitric-Oxide Synthase
Source: PLoS One. 2020 Oct 9;15(10):e0240744. doi: 10.1371/journal.pone.0240744 (PMC7546496; doi:10.1371/journal.pone.0240744)
Supplement: S3 File — The blot image provided for Fig 2D is a digital image of the original blot reported in the published figure; levels were adjusted in the image file so that band intensities would align approximately with bands observed by the Ponceau S staining. The original film from the Fig 2D blot experiment is no longer available. (ZIP) [file pone.0240744.s003.zip › S5 File/Attachment#10.xls]

## Sheet: Sheet1
392.5	0.1
393	0.095
393.5	0.09
394	0.085
394.5	0.08
395	0.076
395.5	0.073
396	0.069
396.5	0.066
397	0.063
397.5	0.06
398	0.058
398.5	0.056
399	0.053
399.5	0.051
400	0.049
400.5	0.048
401	0.046
401.5	0.045
402	0.044
402.5	0.042
403	0.041
403.5	0.04
404	0.039
404.5	0.038
405	0.038
405.5	0.037
406	0.036
406.5	0.036
407	0.035
407.5	0.034
408	0.034
408.5	0.034
409	0.034
409.5	0.034
410	0.034
410.5	0.034
411	0.034
411.5	0.035
412	0.035
412.5	0.035
413	0.035
413.5	0.035
414	0.035
414.5	0.036
415	0.036
415.5	0.037
416	0.037
416.5	0.037
417	0.037
417.5	0.037
418	0.037
418.5	0.037
419	0.038
419.5	0.038
420	0.038
420.5	0.038
421	0.038
421.5	0.038
422	0.038
422.5	0.038
423	0.038
423.5	0.038
424	0.038
424.5	0.038
425	0.038
425.5	0.038
426	0.038
426.5	0.038
427	0.038
427.5	0.038
428	0.038
428.5	0.039
429	0.039
429.5	0.039
430	0.04
430.5	0.04
431	0.041
431.5	0.042
432	0.042
432.5	0.043
433	0.044
433.5	0.045
434	0.045
434.5	0.046
435	0.047
435.5	0.048
436	0.049
436.5	0.05
437	0.051
437.5	0.052
438	0.053
438.5	0.054
439	0.055
439.5	0.056
440	0.057
440.5	0.058
441	0.059
441.5	0.061
442	0.062
442.5	0.063
443	0.063
443.5	0.064
444	0.065
444.5	0.065
445	0.065
445.5	0.065
446	0.065
446.5	0.064
447	0.064
447.5	0.063
448	0.062
448.5	0.061
449	0.059
449.5	0.057
450	0.056
450.5	0.054
451	0.052
451.5	0.05
452	0.048
452.5	0.046
453	0.044
453.5	0.042
454	0.04
454.5	0.038
455	0.036
455.5	0.035
456	0.033
456.5	0.032
457	0.03
457.5	0.029
458	0.028
458.5	0.027
459	0.025
459.5	0.024
460	0.023
460.5	0.022
461	0.021
461.5	0.021
462	0.02
462.5	0.019
463	0.018
463.5	0.018
464	0.017
464.5	0.016
465	0.016
465.5	0.015
466	0.015
466.5	0.014
467	0.014
467.5	0.013
468	0.013
468.5	0.012
469	0.012
469.5	0.012
470	0.012
470.5	0.011
471	0.011
471.5	0.01
472	0.01
472.5	0.01
473	0.01
473.5	0.01
474	0.009
474.5	0.009
475	0.008
475.5	0.008
476	0.008
476.5	0.008
477	0.008
477.5	0.008
478	0.007
478.5	0.007
479	0.007
479.5	0.007
480	0.007
480.5	0.007
481	0.006
481.5	0.006
482	0.006
482.5	0.006
483	0.006
483.5	0.006
484	0.006
484.5	0.006
485	0.006
485.5	0.006
486	0.005
486.5	0.005
487	0.006
487.5	0.005
488	0.005
488.5	0.005
489	0.005
489.5	0.005
490	0.005
490.5	0.005
491	0.005
491.5	0.005
492	0.005
492.5	0.005
493	0.005
493.5	0.005
494	0.005
494.5	0.005
495	0.005
495.5	0.004
496	0.004
496.5	0.004
497	0.004
497.5	0.004
498	0.005
498.5	0.005
499	0.004
499.5	0.004
500	0.004
500.5	0.004
501	0.004
501.5	0.004
502	0.004
502.5	0.004
503	0.004
503.5	0.004
504	0.004
504.5	0.004
505	0.004
505.5	0.004
506	0.004
506.5	0.004
507	0.004
507.5	0.004
508	0.004
508.5	0.004
509	0.004
509.5	0.004
510	0.004
510.5	0.004
511	0.004
511.5	0.004
512	0.004
512.5	0.004
513	0.004
513.5	0.004
514	0.004
514.5	0.004
515	0.003
515.5	0.003
516	0.004
516.5	0.004
517	0.004
517.5	0.004
518	0.004
518.5	0.004
519	0.004
519.5	0.004
520	0.004
520.5	0.003
521	0.004
521.5	0.004
522	0.004
522.5	0.004
523	0.004
523.5	0.004
524	0.004
524.5	0.004
525	0.004
525.5	0.004
526	0.004
526.5	0.004
527	0.004
527.5	0.004
528	0.004
528.5	0.004
529	0.004
529.5	0.004
530	0.004
530.5	0.004
531	0.004
531.5	0.004
532	0.004
532.5	0.004
533	0.004
533.5	0.004
534	0.004
534.5	0.004
535	0.004
535.5	0.004
536	0.004
536.5	0.004
537	0.004
537.5	0.004
538	0.004
538.5	0.004
539	0.004
539.5	0.004
540	0.004
540.5	0.004
541	0.004
541.5	0.004
542	0.004
542.5	0.004
543	0.004
543.5	0.004
544	0.004
544.5	0.004
545	0.004
545.5	0.004
546	0.004
546.5	0.004
547	0.004
547.5	0.004
548	0.004
548.5	0.004
549	0.004
549.5	0.004
550	0.004
550.5	0.004
551	0.004
551.5	0.004
552	0.004
552.5	0.004
553	0.004
553.5	0.004
554	0.004
554.5	0.004
555	0.004
555.5	0.004
556	0.004
556.5	0.004
557	0.004
557.5	0.004
558	0.004
558.5	0.004
559	0.004
559.5	0.004
560	0.004
560.5	0.004
561	0.004
561.5	0.003
562	0.004
562.5	0.004
563	0.004
563.5	0.004
564	0.004
564.5	0.003
565	0.004
565.5	0.003
566	0.003
566.5	0.003
567	0.003
567.5	0.003
568	0.003
568.5	0.003
569	0.003
569.5	0.003
570	0.003
570.5	0.003
571	0.003
571.5	0.003
572	0.003
572.5	0.003
573	0.003
573.5	0.003
574	0.003
574.5	0.003
575	0.003
575.5	0.003
576	0.002
576.5	0.002
577	0.002
577.5	0.002
578	0.002
578.5	0.002
579	0.002
579.5	0.002
580	0.001
580.5	0.001
581	0.002
581.5	0.002
582	0.002
582.5	0.001
583	0.001
583.5	0.001
584	0.001
584.5	0.001
585	0.001
585.5	0.001
586	0.001
586.5	0.001
587	0.001
587.5	0.001
588	0.001
588.5	0.001
589	0.001
589.5	0.001
590	0.001
590.5	0.001
591	0.001
591.5	0
592	0
592.5	0
593	0.001
593.5	0.001
594	0.001
594.5	0.001
595	0
595.5	0
596	0
596.5	0
597	0
597.5	0
598	0
598.5	0
599	0
599.5	0
600	-0.001
