# Supplementary material for: Correction: Characterization of Calmodulin-Free Murine Inducible Nitric-Oxide Synthase
Source: PLoS One. 2020 Oct 9;15(10):e0240744. doi: 10.1371/journal.pone.0240744 (PMC7546496; doi:10.1371/journal.pone.0240744)
Supplement: S3 File — The blot image provided for Fig 2D is a digital image of the original blot reported in the published figure; levels were adjusted in the image file so that band intensities would align approximately with bands observed by the Ponceau S staining. The original film from the Fig 2D blot experiment is no longer available. (ZIP) [file pone.0240744.s003.zip › S5 File/Attachment#11.xls]

## Sheet: Sheet1
600	0.004
599.5	0.004
599	0.004
598.5	0.004
598	0.004
597.5	0.005
597	0.005
596.5	0.005
596	0.005
595.5	0.005
595	0.005
594.5	0.005
594	0.005
593.5	0.005
593	0.005
592.5	0.005
592	0.005
591.5	0.005
591	0.005
590.5	0.005
590	0.005
589.5	0.005
589	0.005
588.5	0.005
588	0.005
587.5	0.005
587	0.006
586.5	0.006
586	0.006
585.5	0.006
585	0.006
584.5	0.006
584	0.006
583.5	0.006
583	0.006
582.5	0.006
582	0.006
581.5	0.006
581	0.006
580.5	0.006
580	0.006
579.5	0.006
579	0.006
578.5	0.006
578	0.006
577.5	0.006
577	0.006
576.5	0.006
576	0.007
575.5	0.007
575	0.007
574.5	0.007
574	0.007
573.5	0.007
573	0.007
572.5	0.007
572	0.007
571.5	0.007
571	0.007
570.5	0.007
570	0.008
569.5	0.008
569	0.008
568.5	0.008
568	0.008
567.5	0.008
567	0.008
566.5	0.008
566	0.008
565.5	0.008
565	0.008
564.5	0.008
564	0.008
563.5	0.009
563	0.009
562.5	0.009
562	0.008
561.5	0.009
561	0.009
560.5	0.009
560	0.009
559.5	0.009
559	0.009
558.5	0.01
558	0.01
557.5	0.01
557	0.009
556.5	0.01
556	0.01
555.5	0.01
555	0.01
554.5	0.01
554	0.01
553.5	0.01
553	0.01
552.5	0.01
552	0.01
551.5	0.01
551	0.01
550.5	0.01
550	0.01
549.5	0.01
549	0.01
548.5	0.01
548	0.011
547.5	0.01
547	0.01
546.5	0.01
546	0.011
545.5	0.011
545	0.011
544.5	0.011
544	0.011
543.5	0.011
543	0.011
542.5	0.011
542	0.011
541.5	0.011
541	0.011
540.5	0.011
540	0.011
539.5	0.011
539	0.012
538.5	0.012
538	0.011
537.5	0.011
537	0.012
536.5	0.012
536	0.012
535.5	0.012
535	0.012
534.5	0.012
534	0.012
533.5	0.012
533	0.013
532.5	0.013
532	0.013
531.5	0.013
531	0.013
530.5	0.013
530	0.013
529.5	0.013
529	0.013
528.5	0.013
528	0.013
527.5	0.013
527	0.013
526.5	0.014
526	0.013
525.5	0.014
525	0.014
524.5	0.014
524	0.014
523.5	0.014
523	0.014
522.5	0.014
522	0.014
521.5	0.014
521	0.014
520.5	0.014
520	0.014
519.5	0.015
519	0.014
518.5	0.015
518	0.015
517.5	0.015
517	0.015
516.5	0.015
516	0.015
515.5	0.015
515	0.015
514.5	0.015
514	0.015
513.5	0.015
513	0.016
512.5	0.016
512	0.016
511.5	0.016
511	0.016
510.5	0.016
510	0.016
509.5	0.017
509	0.017
508.5	0.017
508	0.017
507.5	0.017
507	0.017
506.5	0.017
506	0.017
505.5	0.017
505	0.017
504.5	0.018
504	0.018
503.5	0.018
503	0.018
502.5	0.018
502	0.019
501.5	0.019
501	0.019
500.5	0.019
500	0.02
499.5	0.02
499	0.02
498.5	0.02
498	0.021
497.5	0.021
497	0.021
496.5	0.021
496	0.021
495.5	0.021
495	0.022
494.5	0.022
494	0.022
493.5	0.022
493	0.023
492.5	0.023
492	0.023
491.5	0.024
491	0.024
490.5	0.024
490	0.024
489.5	0.024
489	0.024
488.5	0.025
488	0.025
487.5	0.025
487	0.025
486.5	0.026
486	0.026
485.5	0.026
485	0.027
484.5	0.027
484	0.027
483.5	0.027
483	0.027
482.5	0.027
482	0.028
481.5	0.028
481	0.028
480.5	0.029
480	0.029
479.5	0.029
479	0.029
478.5	0.03
478	0.03
477.5	0.03
477	0.03
476.5	0.03
476	0.03
475.5	0.031
475	0.031
474.5	0.031
474	0.031
473.5	0.031
473	0.031
472.5	0.032
472	0.032
471.5	0.032
471	0.032
470.5	0.033
470	0.033
469.5	0.033
469	0.034
468.5	0.034
468	0.034
467.5	0.034
467	0.035
466.5	0.035
466	0.036
465.5	0.036
465	0.036
464.5	0.036
464	0.037
463.5	0.037
463	0.038
462.5	0.038
462	0.039
461.5	0.039
461	0.039
460.5	0.04
460	0.04
459.5	0.04
459	0.041
458.5	0.041
458	0.042
457.5	0.042
457	0.043
456.5	0.043
456	0.044
455.5	0.044
455	0.045
454.5	0.045
454	0.046
453.5	0.046
453	0.047
452.5	0.048
452	0.048
451.5	0.049
451	0.049
450.5	0.05
450	0.051
449.5	0.051
449	0.052
448.5	0.053
448	0.053
447.5	0.053
447	0.054
446.5	0.054
446	0.054
445.5	0.055
445	0.055
444.5	0.055
444	0.056
443.5	0.056
443	0.056
442.5	0.056
442	0.056
441.5	0.056
441	0.056
440.5	0.056
440	0.056
439.5	0.056
439	0.056
438.5	0.057
438	0.057
437.5	0.057
437	0.057
436.5	0.057
436	0.058
435.5	0.058
435	0.058
434.5	0.058
434	0.058
433.5	0.059
433	0.059
432.5	0.059
432	0.06
431.5	0.06
431	0.06
430.5	0.061
430	0.061
429.5	0.061
429	0.062
428.5	0.062
428	0.062
427.5	0.063
427	0.064
426.5	0.064
426	0.064
425.5	0.064
425	0.065
424.5	0.065
424	0.065
423.5	0.065
423	0.066
422.5	0.066
422	0.066
421.5	0.066
421	0.067
420.5	0.067
420	0.067
419.5	0.067
419	0.068
418.5	0.068
418	0.068
417.5	0.068
417	0.069
416.5	0.069
416	0.069
415.5	0.069
415	0.07
414.5	0.07
414	0.07
413.5	0.071
413	0.071
412.5	0.072
412	0.072
411.5	0.072
411	0.073
410.5	0.073
410	0.073
409.5	0.074
409	0.074
408.5	0.074
408	0.075
407.5	0.076
407	0.077
406.5	0.077
406	0.078
405.5	0.078
405	0.079
404.5	0.08
404	0.08
403.5	0.081
403	0.082
402.5	0.083
402	0.083
401.5	0.084
401	0.085
400.5	0.086
400	0.088
399.5	0.089
399	0.09
398.5	0.091
398	0.093
397.5	0.094
397	0.096
396.5	0.097
396	0.099
395.5	0.101
395	0.103
394.5	0.105
394	0.107
393.5	0.11
393	0.112
392.5	0.114
392	0.117
391.5	0.12
391	0.124
390.5	0.127
390	0.13
