# Supplementary material for: Correction: Characterization of Calmodulin-Free Murine Inducible Nitric-Oxide Synthase
Source: PLoS One. 2020 Oct 9;15(10):e0240744. doi: 10.1371/journal.pone.0240744 (PMC7546496; doi:10.1371/journal.pone.0240744)
Supplement: S6 File — (ZIP) [file pone.0240744.s006.zip]

Archive with 5 entries (4 files):
- S6 File/
- S6 File/Attachment#12_Original_FPLC_Profile_iNOS+CaM.tif
- S6 File/Attachment#13_Original_FPLC_Profile_iNOS_without_CaM.tif
- S6 File/Attachment#14_ Origin_Worksheet_FIG_3C1_iNOS+CaM_Activity.opj
- S6 File/Attachment#15_Origin_Worksheet_FIG_3C2_iNOS-CaM_Activity.opj
