# Supplementary material for: Correction: Characterization of Calmodulin-Free Murine Inducible Nitric-Oxide Synthase
Source: PLoS One. 2020 Oct 9;15(10):e0240744. doi: 10.1371/journal.pone.0240744 (PMC7546496; doi:10.1371/journal.pone.0240744)
Supplement: S8 File — (ZIP) [file pone.0240744.s008.zip]

Archive with 6 entries (5 files):
- S8 File/
- S8 File/Attachment#17A_Table_1_Raw Data.pdf
- S8 File/Attachment#17B_OxyHb assay2_iNOSfl_plus_CaM_.kin
- S8 File/Attachment#17C_OxyHb assay_iNOSfl_minus_CaM.kin
- S8 File/Attachment#17D_table1_Km_diff concentration_H4B,31.10.08.zip
- S8 File/Attachment#17E_table1_Km_diff concentration_L-Arg,31.10.08.zip
