# Supplementary material for: Correction: Characterization of Calmodulin-Free Murine Inducible Nitric-Oxide Synthase
Source: PLoS One. 2020 Oct 9;15(10):e0240744. doi: 10.1371/journal.pone.0240744 (PMC7546496; doi:10.1371/journal.pone.0240744)
Supplement: S9 File — (ZIP) [file pone.0240744.s009.zip]

Archive with 4 entries (3 files):
- S9 File/
- S9 File/Attachment#18A_Table_2_Raw Data.pdf
- S9 File/Attachment#18B_Flavin_iNOSplusCaM.txt
- S9 File/Attachment#18C_Flavin_iNOSminusCaM.txt
