# Supplementary material for: Correction: Characterization of Calmodulin-Free Murine Inducible Nitric-Oxide Synthase
Source: PLoS One. 2020 Oct 9;15(10):e0240744. doi: 10.1371/journal.pone.0240744 (PMC7546496; doi:10.1371/journal.pone.0240744)
Supplement: S9 File — (ZIP) [file pone.0240744.s009.zip › S9 File/Attachment#18B_Flavin_iNOSplusCaM.txt]

File Info:"	DX2 Kinetics File:iNOSplusCaM2_13.ksd | 18/04/2012 12:57:32 Temp: 9.8
	300.4	301.2	302	302.9	303.7	304.5	305.3	306.1	307	307.8	308.7	309.5	310.3	311.2	312	312.8	313.6	314.5	315.3	316.1	316.9	317.7	318.6	319.4	320.2	321	321.9	322.7	323.5	324.3	325.1	326	326.8	327.6	328.5	329.4	330.2	331	331.8	332.6	333.5	334.3	335.1	335.9	336.8	337.6	338.4	339.2	340
0.001	3.7727	2.754	2.3177	3.8168	2.5134	1.7627	2.826	1.7623	1.716	1.8284	2.613	1.8611	1.8451	1.8997	1.8272	1.908	1.8664	1.6843	1.6549	1.7092	1.7296	1.5941	1.7573	1.6142	1.6261	1.6806	1.5519	1.5972	1.6078	1.6246	1.5323	1.5662	1.6614	1.5862	1.6043	1.5303	1.6028	1.5461	1.6231	1.5563	1.5546	1.5674	1.5561	1.562	1.554	1.5531	1.5404	1.4924	1.5449
0.01106	3.7727	2.7535	2.3177	3.8168	2.5134	3.8462	2.8255	2.8439	2.4094	1.8284	1.7794	1.8606	2.9267	1.9002	1.8266	1.908	1.8664	1.983	1.6549	1.7086	1.7291	1.7691	1.7568	1.6137	1.6266	1.6806	1.6678	1.5972	1.729	1.6241	1.6234	1.6624	1.6609	1.5862	1.7005	1.6077	1.6022	1.5456	1.6225	1.5558	1.6309	1.5669	1.5561	1.5625	1.5535	1.4874	1.5399	1.5593	1.5444
0.02111	3.7727	2.754	2.3182	1.7339	2.5139	3.8462	2.826	1.7618	1.716	1.8284	1.7794	1.8611	1.8445	1.8997	1.8272	1.6253	1.6123	1.6843	1.6549	1.7092	1.5593	1.5936	1.5923	1.6137	1.6261	1.6811	1.5519	1.5977	1.6078	1.5291	1.5317	1.5657	1.5681	1.5857	1.6043	1.5298	1.5266	1.5461	1.4806	1.5563	1.5546	1.5005	1.4909	1.4959	1.4883	1.4874	1.4763	1.4924	1.4792
0.03117	3.7727	2.754	2.3177	3.8168	2.5134	1.7627	1.7439	1.7618	1.716	1.8284	1.7794	1.8606	1.8451	1.6005	1.8272	1.6253	1.6118	1.6843	1.6544	1.7086	1.5593	1.5936	1.5923	1.4952	1.5102	1.5565	1.5514	1.5004	1.5128	1.5296	1.5317	1.4866	1.4908	1.4418	1.5252	1.4637	1.4627	1.4796	1.4806	1.4898	1.4889	1.4421	1.4914	1.4386	1.4888	1.3805	1.4208	1.4345	1.4225
0.04122	1.6898	1.6719	1.6249	3.8168	1.6803	1.7627	1.7439	1.7618	1.716	1.8289	1.78	1.5619	1.8445	1.601	1.572	1.6258	1.6118	1.5083	1.4954	1.5388	1.5598	1.4695	1.4733	1.4947	1.5102	1.4592	1.4597	1.501	1.5128	1.4512	1.4566	1.4197	1.4261	1.3845	1.4578	1.4064	1.4066	1.4223	1.4239	1.3818	1.3826	1.3915	1.3846	1.388	1.382	1.3805	1.3716	1.3839	1.3729
0.05128	3.7727	2.754	2.3182	1.7333	1.6808	1.7627	1.7434	1.4796	1.716	1.8284	1.78	1.5614	1.5624	1.6005	1.5725	1.4555	1.6118	1.5083	1.4954	1.5394	1.5593	1.469	1.4738	1.4952	1.5102	1.4597	1.4602	1.4219	1.4343	1.4512	1.3917	1.4203	1.4261	1.4418	1.4584	1.407	1.4066	1.4228	1.3737	1.3818	1.3821	1.391	1.3841	1.3427	1.382	1.3811	1.3721	1.3834	1.3729
0.06133	3.7727	2.7535	2.3177	3.8168	1.6803	3.8456	1.7439	1.7618	1.716	1.8284	1.78	1.5614	1.8445	1.601	1.572	1.6253	1.4523	1.6837	1.4954	1.5388	1.4376	1.5936	1.4733	1.4947	1.418	1.4592	1.4597	1.5004	1.4343	1.4512	1.4561	1.4203	1.4261	1.3845	1.4004	1.4064	1.3564	1.3717	1.3743	1.3818	1.3821	1.3453	1.3846	1.3427	1.3365	1.3356	1.3279	1.3834	1.3274
0.07139	3.7733	2.7535	2.3177	1.7339	1.6808	1.4635	1.7434	1.7618	1.7166	1.8284	1.5121	1.5614	1.5624	1.6005	1.572	1.4555	1.4523	1.5083	1.4954	1.5388	1.4381	1.469	1.4733	1.4019	1.4185	1.4592	1.4597	1.4214	1.4343	1.4512	1.3922	1.4197	1.3694	1.3845	1.4004	1.3558	1.3564	1.3722	1.3737	1.3818	1.3821	1.3915	1.3841	1.388	1.3814	1.3356	1.3716	1.3377	1.3723
0.08144	1.6898	1.6719	1.6249	1.7333	1.6808	1.7622	1.7434	1.7618	1.4614	1.5291	1.5121	1.5619	1.5619	1.6005	1.5725	1.456	1.4529	1.5083	1.4949	1.4176	1.4381	1.4695	1.4733	1.4019	1.4185	1.4597	1.4602	1.4219	1.4343	1.4517	1.3917	1.4203	1.3694	1.3845	1.3999	1.4064	1.4066	1.3722	1.3743	1.3824	1.3376	1.3458	1.3397	1.3432	1.337	1.3361	1.3279	1.3382	1.3279
0.0915	3.7727	2.7535	2.3177	1.7333	1.6803	1.7622	1.7434	1.7618	1.716	1.5291	1.7794	1.8606	1.5624	1.6005	1.572	1.4555	1.4523	1.5088	1.4949	1.5388	1.5593	1.469	1.4733	1.4019	1.5102	1.4592	1.4597	1.4214	1.3688	1.3851	1.4561	1.3618	1.3689	1.3845	1.4004	1.3564	1.3564	1.3722	1.3743	1.337	1.3371	1.391	1.3397	1.3427	1.3365	1.3361	1.3274	1.3377	1.3274
0.10155	3.7733	2.754	1.6249	1.7339	1.6808	1.7627	1.7434	1.7623	1.7166	1.5291	1.5115	1.5614	1.5619	1.601	1.572	1.4555	1.4523	1.5083	1.4949	1.5394	1.4381	1.469	1.4733	1.4014	1.418	1.4592	1.4602	1.4219	1.4343	1.3857	1.3917	1.4203	1.4256	1.385	1.4004	1.3558	1.3564	1.3722	1.3737	1.3365	1.3371	1.3453	1.3391	1.3432	1.337	1.3356	1.3279	1.3377	1.3274
0.11161	3.7727	2.7535	2.3177	1.7333	1.6808	1.7622	1.7434	1.7618	1.4619	1.8289	1.7794	1.5619	1.5619	1.6005	1.572	1.4555	1.4523	1.5083	1.4949	1.5388	1.4381	1.469	1.4733	1.4014	1.418	1.4592	1.4597	1.4214	1.4343	1.3857	1.3917	1.4197	1.4256	1.3845	1.4004	1.3564	1.3564	1.3717	1.3737	1.3818	1.3821	1.391	1.3846	1.3427	1.3365	1.3356	1.3279	1.3382	1.3274
0.12166	3.7727	2.754	1.6249	1.7333	2.5139	1.7622	1.7434	1.7623	1.4619	1.5291	1.7794	1.5619	1.5619	1.6005	1.5725	1.4555	1.4523	1.5083	1.4949	1.5388	1.4381	1.469	1.3805	1.4014	1.418	1.4592	1.384	1.4214	1.4343	1.3851	1.3917	1.3623	1.3689	1.385	1.4004	1.3558	1.3564	1.3722	1.3737	1.337	1.3371	1.3453	1.3841	1.3427	1.337	1.3356	1.3274	1.3382	1.3279
0.13172	3.7733	1.6719	1.6244	1.7333	1.6803	1.7627	1.7434	1.4796	1.716	1.5296	1.5115	1.3859	1.5624	1.425	1.572	1.6258	1.4529	1.5083	1.4949	1.4176	1.4381	1.4695	1.4738	1.4019	1.4185	1.4592	1.4597	1.4219	1.4343	1.3851	1.3922	1.4197	1.4256	1.3339	1.3999	1.3564	1.3569	1.3717	1.3293	1.3365	1.3376	1.3458	1.3391	1.3432	1.337	1.3361	1.3279	1.3382	1.3279
0.14177	3.7727	2.7535	2.3177	1.7339	1.6803	1.7622	1.7434	1.4791	1.716	1.5291	1.5115	1.5614	1.5624	1.6005	1.572	1.6253	1.4529	1.5088	1.4954	1.4171	1.4376	1.469	1.4738	1.4014	1.4185	1.4592	1.4597	1.4214	1.3683	1.3857	1.3917	1.3618	1.3689	1.3845	1.3999	1.3558	1.3564	1.3722	1.3737	1.3365	1.3821	1.3458	1.3397	1.3427	1.337	1.3361	1.3279	1.3377	1.3279
0.15183	3.7727	1.6714	1.6249	1.7333	1.6803	1.7627	1.7434	1.7623	1.7166	1.5296	1.5115	1.5614	1.5624	1.425	1.5725	1.456	1.4523	1.5083	1.4954	1.4176	1.4381	1.4695	1.4733	1.4019	1.4185	1.4597	1.4597	1.355	1.4349	1.3851	1.3917	1.3623	1.3694	1.385	1.3488	1.3558	1.3564	1.3717	1.3743	1.3365	1.3371	1.3453	1.3397	1.3432	1.3365	1.3361	1.3279	1.3377	1.3279
0.16188	1.6893	1.6719	2.3182	1.7333	1.6808	1.7627	1.7434	1.4796	1.716	1.5291	1.5121	1.5614	1.5619	1.425	1.4131	1.4555	1.4523	1.5088	1.4954	1.4171	1.4381	1.469	1.4738	1.4014	1.418	1.4592	1.3845	1.4214	1.4349	1.3857	1.3922	1.4197	1.3694	1.3845	1.4004	1.3564	1.3569	1.3269	1.3743	1.337	1.3376	1.3458	1.3391	1.3432	1.337	1.2949	1.3279	1.3382	1.3274
0.17194	3.7727	2.754	1.6244	1.7333	1.6808	1.7622	1.7434	1.7618	1.716	1.5291	1.7794	1.5614	1.5624	1.601	1.572	1.4555	1.6118	1.5083	1.4949	1.4171	1.4376	1.469	1.4733	1.4947	1.418	1.4597	1.4597	1.4214	1.4343	1.3851	1.3917	1.4197	1.4261	1.3845	1.3999	1.3558	1.3564	1.3717	1.3743	1.3365	1.3826	1.3453	1.3391	1.3427	1.3365	1.3356	1.3274	1.3377	1.3274
0.18199	3.7733	1.6714	1.6249	1.7333	1.6803	1.7627	1.7439	1.4796	1.716	1.5291	1.5121	1.5614	1.5624	1.601	1.572	1.456	1.4523	1.5088	1.4954	1.4176	1.4381	1.4695	1.4738	1.4014	1.418	1.4597	1.384	1.4214	1.4349	1.3851	1.3922	1.4203	1.3694	1.3339	1.3999	1.3558	1.3564	1.3717	1.3743	1.337	1.3376	1.3453	1.3391	1.3432	1.337	1.3356	1.3274	1.3377	1.3279
0.19205	3.7733	2.7535	2.3182	1.7333	1.6803	1.7627	1.7434	1.7618	1.716	1.5291	1.5115	1.5614	1.5619	1.601	1.4131	1.4555	1.4529	1.5083	1.4949	1.4176	1.4376	1.469	1.4733	1.4019	1.418	1.3801	1.384	1.4214	1.4349	1.3851	1.3917	1.3618	1.3689	1.3845	1.3488	1.4064	1.3569	1.3717	1.3743	1.337	1.3371	1.3453	1.3397	1.3432	1.337	1.3356	1.3274	1.3377	1.3274
0.20211	1.6898	1.6719	1.6244	1.7339	1.6808	1.7627	1.7439	1.7618	1.4614	1.5291	1.5115	1.5614	1.5619	1.6005	1.5725	1.6253	1.4523	1.5083	1.4949	1.4171	1.4381	1.4695	1.4733	1.4019	1.4185	1.4597	1.3845	1.4219	1.3688	1.3851	1.3917	1.3623	1.3694	1.3344	1.3493	1.3558	1.3564	1.3717	1.3743	1.3818	1.3371	1.3453	1.3391	1.3427	1.3365	1.3356	1.3279	1.2963	1.3279
0.21216	3.7727	1.6714	2.3182	1.7333	1.6803	1.7622	1.7434	1.4791	1.716	1.5291	1.5115	1.5619	1.5624	1.601	1.4125	1.456	1.4523	1.5088	1.4949	1.4176	1.4376	1.4695	1.4733	1.4019	1.418	1.3807	1.3845	1.4214	1.4349	1.3857	1.3917	1.3623	1.3694	1.3845	1.3999	1.3564	1.3569	1.3722	1.3737	1.3365	1.3376	1.3044	1.3397	1.3427	1.337	1.2949	1.3279	1.2963	1.3279
0.22222	3.7727	1.6719	1.6244	1.7333	1.6803	1.7622	1.7434	1.7618	1.4619	1.5291	1.5115	1.5614	1.5619	1.601	1.4125	1.4555	1.4523	1.5083	1.4954	1.4171	1.4376	1.3723	1.4733	1.4019	1.418	1.4597	1.384	1.3545	1.4343	1.3851	1.3361	1.3618	1.3689	1.3845	1.3999	1.3558	1.3564	1.3263	1.3737	1.3365	1.3821	1.3453	1.3391	1.3427	1.3365	1.3361	1.3274	1.3382	1.3274
0.23227	1.6898	1.6719	1.6249	1.7339	1.6808	1.7622	1.4612	1.4796	1.7166	1.5291	1.5121	1.5619	1.5619	1.4255	1.4131	1.4555	1.4529	1.5088	1.4954	1.4176	1.4381	1.3728	1.4733	1.4019	1.4185	1.3807	1.3845	1.4214	1.3688	1.3857	1.3922	1.3618	1.4256	1.3339	1.3493	1.3564	1.3564	1.3269	1.3293	1.3365	1.3376	1.3458	1.3397	1.3427	1.3365	1.3361	1.3279	1.2963	1.2867
0.24233	3.7727	2.754	1.6249	1.7333	1.6803	1.7622	1.7434	1.4796	1.4614	1.8289	1.5115	1.5614	1.5619	1.425	1.4125	1.4555	1.4529	1.5083	1.4949	1.5394	1.4376	1.469	1.4738	1.4014	1.4185	1.4592	1.4597	1.4219	1.3683	1.3851	1.3922	1.3618	1.3689	1.3339	1.3488	1.3558	1.3564	1.3717	1.3737	1.3365	1.3821	1.3453	1.3391	1.3432	1.337	1.3356	1.3279	1.2963	1.3279
0.25238	3.7733	1.6719	1.6244	1.7333	1.6803	1.7622	1.7439	1.4796	1.7166	1.5291	1.5121	1.5614	1.5619	1.4255	1.572	1.4555	1.4523	1.5083	1.4954	1.4176	1.4376	1.469	1.4733	1.4019	1.418	1.4597	1.4602	1.4219	1.4349	1.3851	1.3922	1.3618	1.4256	1.3845	1.3999	1.3558	1.3564	1.3722	1.3737	1.3818	1.3376	1.3453	1.3391	1.3432	1.3365	1.3356	1.3274	1.3377	1.3279
0.26244	3.7727	2.7535	2.3177	1.7333	1.6803	1.7622	1.7434	1.7618	1.716	1.5291	1.7794	1.8606	1.5624	1.601	1.572	1.4555	1.4523	1.5083	1.4949	1.4176	1.4381	1.469	1.4733	1.4014	1.4185	1.4592	1.384	1.4214	1.4343	1.3851	1.3917	1.4203	1.3689	1.3845	1.3493	1.3564	1.3569	1.3722	1.3293	1.337	1.3821	1.3458	1.3397	1.3427	1.3365	1.3361	1.3274	1.3377	1.3274
0.27249	3.7727	1.6719	1.6244	1.7333	1.6803	1.7627	1.7439	1.7618	1.4619	1.5296	1.5121	1.5619	1.5619	1.601	1.4125	1.456	1.4529	1.5083	1.3785	1.5388	1.4376	1.469	1.4733	1.4014	1.418	1.3807	1.384	1.3545	1.4349	1.3851	1.3361	1.3618	1.3689	1.3339	1.3488	1.3558	1.3564	1.3269	1.3288	1.3365	1.3371	1.3453	1.3397	1.3427	1.3365	1.2954	1.3274	1.3377	1.3274
0.28255	3.7733	1.6714	2.3177	1.7339	1.6808	1.7627	1.7434	1.4796	1.4619	1.5291	1.5121	1.3859	1.5619	1.6005	1.4125	1.456	1.4523	1.5083	1.4949	1.4176	1.4381	1.469	1.38	1.4019	1.4185	1.4592	1.3845	1.4219	1.3683	1.3857	1.3356	1.4197	1.3694	1.385	1.3493	1.3558	1.3564	1.3717	1.3293	1.337	1.3371	1.3044	1.3397	1.3017	1.2958	1.2954	1.3274	1.2963	1.2867
0.2926	3.7733	2.7535	1.6244	1.7333	1.6803	1.4629	1.7439	1.4791	1.4614	1.5291	1.5121	1.5619	1.5624	1.425	1.5725	1.4555	1.4523	1.5083	1.4954	1.4171	1.4376	1.469	1.38	1.4014	1.418	1.4592	1.4602	1.4214	1.4343	1.3851	1.3917	1.3623	1.3689	1.3845	1.3488	1.3564	1.3564	1.3263	1.3737	1.3365	1.3371	1.3453	1.3391	1.3427	1.3365	1.2949	1.3274	1.2963	1.2867
0.30266	1.6893	1.6719	1.6249	1.7333	1.6808	1.7622	1.7439	1.7623	1.4614	1.5291	1.5121	1.5614	1.5624	1.4255	1.4125	1.456	1.4523	1.5083	1.4949	1.4171	1.4381	1.469	1.4738	1.4019	1.4185	1.4592	1.3845	1.4214	1.4343	1.3857	1.3922	1.4197	1.3689	1.3339	1.3488	1.3564	1.3564	1.3722	1.3743	1.3365	1.3371	1.3453	1.3391	1.3427	1.3365	1.2949	1.3274	1.3382	1.3279
0.31271	3.7727	2.7535	1.6249	1.7333	1.6808	1.7627	1.7439	1.7623	1.4619	1.8289	1.5115	1.5614	1.5624	1.4255	1.572	1.4555	1.4529	1.5083	1.4954	1.4171	1.4376	1.4695	1.4733	1.4014	1.4185	1.3807	1.384	1.4219	1.3683	1.3857	1.3917	1.4197	1.3694	1.385	1.3493	1.3558	1.3569	1.3722	1.3288	1.3365	1.3376	1.3458	1.3397	1.3432	1.3365	1.3361	1.3279	1.2963	1.3274
0.32277	3.7727	1.6714	2.3177	1.7333	1.6803	1.7622	1.7434	1.7618	1.7166	1.5291	1.5115	1.5614	1.5624	1.601	1.4131	1.4555	1.4523	1.5083	1.4949	1.4171	1.4376	1.469	1.4733	1.4019	1.418	1.3801	1.3845	1.4214	1.4343	1.3857	1.3917	1.3618	1.3689	1.3339	1.3999	1.3558	1.3569	1.3263	1.3737	1.3818	1.3371	1.3453	1.3391	1.3427	1.3365	1.3361	1.3274	1.3377	1.2872
0.33282	3.7727	1.6719	1.6249	1.7333	1.6803	1.7622	1.7439	1.4796	1.4614	1.5296	1.5115	1.5614	1.5619	1.601	1.572	1.456	1.4529	1.5088	1.4954	1.4176	1.4381	1.469	1.4733	1.4019	1.4185	1.3801	1.4602	1.3545	1.4343	1.3851	1.3917	1.4197	1.4256	1.3339	1.3488	1.3558	1.3564	1.3269	1.3743	1.337	1.3376	1.3458	1.3391	1.3022	1.2963	1.3356	1.2873	1.3377	1.3274
0.34288	3.7727	2.7535	1.6244	1.7333	1.6803	1.4635	1.7434	1.7618	1.716	1.5291	1.5115	1.5614	1.5619	1.6005	1.572	1.4555	1.4529	1.5083	1.4949	1.4171	1.4376	1.469	1.4738	1.4019	1.4185	1.4592	1.384	1.355	1.3683	1.3851	1.3917	1.3623	1.3694	1.3339	1.3488	1.3558	1.3564	1.3717	1.3288	1.3365	1.3371	1.3458	1.3391	1.3427	1.337	1.3361	1.3279	1.3377	1.2867
0.35293	1.6898	1.6714	1.6244	1.7333	1.6808	1.7627	1.7434	1.7618	1.7166	1.5291	1.5121	1.5619	1.5619	1.601	1.5725	1.4555	1.4523	1.5083	1.3785	1.4171	1.4376	1.469	1.4733	1.4019	1.418	1.4592	1.384	1.4214	1.3683	1.3851	1.3917	1.3623	1.3694	1.385	1.3493	1.3558	1.3564	1.3269	1.3293	1.337	1.3371	1.3458	1.3391	1.3427	1.337	1.3361	1.3274	1.2969	1.3274
0.36299	1.6893	2.7535	2.3177	1.7333	1.6803	1.7622	1.7434	1.4791	1.716	1.5291	1.7794	1.5614	1.5619	1.6005	1.572	1.4555	1.4523	1.5083	1.4949	1.5388	1.4376	1.469	1.4733	1.4014	1.418	1.3801	1.384	1.4214	1.4343	1.3278	1.3917	1.3618	1.3689	1.3339	1.3488	1.3558	1.3569	1.3263	1.3293	1.3365	1.3371	1.3458	1.3391	1.3432	1.337	1.3356	1.3274	1.3377	1.3274
0.37305	1.6893	1.6719	1.6244	1.7333	1.6803	1.4635	1.7434	1.7623	1.4614	1.5296	1.5115	1.5619	1.5619	1.601	1.4131	1.456	1.4523	1.5088	1.4949	1.5388	1.4376	1.469	1.4733	1.4014	1.4185	1.3801	1.384	1.3545	1.4343	1.3851	1.3917	1.3623	1.3689	1.3845	1.3488	1.3564	1.3569	1.3263	1.3288	1.3365	1.3376	1.3039	1.3391	1.3022	1.3365	1.2949	1.3274	1.2963	1.3274
0.3831	3.7727	2.7535	1.6249	1.7333	1.6803	1.7627	1.7434	1.7618	1.7166	1.8284	1.5121	1.5614	1.5624	1.4255	1.4125	1.4555	1.4529	1.5088	1.3785	1.4171	1.4381	1.469	1.38	1.4014	1.418	1.4597	1.384	1.4214	1.4349	1.3857	1.3917	1.3623	1.3694	1.3344	1.3999	1.3564	1.3569	1.3263	1.3288	1.337	1.3376	1.3453	1.3397	1.3432	1.337	1.2949	1.3274	1.2963	1.3279
0.39316	3.7727	1.6714	2.3177	1.7333	1.6808	1.7622	1.7434	1.4796	1.7166	1.8284	1.78	1.5614	1.5624	1.425	1.572	1.4555	1.4529	1.5083	1.4954	1.4176	1.5593	1.469	1.4733	1.4019	1.418	1.3801	1.4597	1.4214	1.4343	1.3851	1.3917	1.3618	1.3694	1.3845	1.3488	1.3564	1.3569	1.3722	1.3293	1.337	1.3371	1.3453	1.3391	1.3427	1.3365	1.3356	1.3274	1.3377	1.3274
0.40321	3.7727	1.6719	1.6244	1.7333	2.5134	1.7622	1.7439	1.7623	1.4614	1.5291	1.5121	1.3859	1.5619	1.601	1.5725	1.456	1.4529	1.5088	1.4954	1.4176	1.4376	1.469	1.4733	1.4019	1.418	1.3801	1.3845	1.4219	1.4349	1.3851	1.3922	1.3623	1.3694	1.3845	1.3493	1.3564	1.3124	1.3717	1.3743	1.337	1.3371	1.3453	1.3391	1.3432	1.3365	1.2949	1.3279	1.2963	1.2872
0.41327	3.7733	1.6714	1.6244	1.7333	1.6803	1.7627	1.7434	1.7623	1.716	1.5291	1.5115	1.5619	1.5624	1.601	1.572	1.4555	1.4529	1.5083	1.4954	1.4171	1.4376	1.469	1.4738	1.4014	1.4185	1.4597	1.384	1.3545	1.4343	1.3851	1.3356	1.3618	1.3689	1.3845	1.3488	1.3558	1.3564	1.3717	1.3737	1.3365	1.3376	1.3453	1.3391	1.3427	1.337	1.3361	1.3279	1.2969	1.3274
0.42332	1.6893	1.6714	1.6249	1.7339	1.6808	1.7622	1.7439	1.4791	1.7166	1.5296	1.5115	1.5614	1.5624	1.425	1.4131	1.456	1.4523	1.3836	1.4954	1.4171	1.4376	1.3728	1.4738	1.4014	1.418	1.3807	1.384	1.355	1.4349	1.3857	1.3922	1.3618	1.3694	1.3339	1.3488	1.3558	1.3564	1.3269	1.3293	1.337	1.3376	1.3458	1.3397	1.3432	1.3365	1.3361	1.2878	1.2969	1.2872
0.43338	3.7727	1.6719	1.6244	1.7333	1.6803	1.7627	1.7434	1.7618	1.4614	1.5291	1.5115	1.5614	1.5619	1.6005	1.572	1.4555	1.4529	1.5083	1.4954	1.4176	1.4376	1.469	1.4733	1.4947	1.418	1.4592	1.384	1.4214	1.3683	1.3857	1.3917	1.3623	1.3689	1.3339	1.3493	1.3558	1.3564	1.3717	1.3288	1.3365	1.3821	1.3044	1.3391	1.3427	1.337	1.2949	1.3274	1.2963	1.2867
0.44343	1.6898	1.6719	2.3177	1.7339	1.6803	1.7622	1.7434	1.4791	1.7166	1.5291	1.5115	1.5614	1.5624	1.6005	1.4125	1.4555	1.4529	1.5088	1.4949	1.4171	1.4381	1.469	1.4738	1.4014	1.4185	1.3807	1.4602	1.355	1.3688	1.3851	1.3917	1.3623	1.3689	1.3344	1.3488	1.3564	1.3564	1.3269	1.3293	1.3365	1.3371	1.3453	1.3391	1.3017	1.2963	1.2949	1.3274	1.2963	1.2872
0.45349	1.6893	1.6719	2.3177	1.7333	1.6808	1.7627	1.7439	1.7618	1.7166	1.8284	1.78	1.5619	1.5619	1.6005	1.5725	1.4555	1.4529	1.5088	1.4954	1.4176	1.4381	1.4695	1.3805	1.4014	1.418	1.4597	1.384	1.4219	1.4349	1.3857	1.3917	1.3618	1.3689	1.385	1.3488	1.3564	1.3564	1.3717	1.3288	1.337	1.3376	1.3453	1.3397	1.3022	1.3365	1.3361	1.2873	1.3377	1.2867
0.46354	3.7727	1.6714	2.3177	1.7333	2.5134	1.7622	1.7434	1.7618	1.7166	1.5291	1.78	1.5614	1.5619	1.6005	1.4125	1.4555	1.4523	1.5088	1.4949	1.5394	1.4376	1.469	1.4733	1.4014	1.5097	1.4592	1.384	1.4214	1.4343	1.3857	1.3917	1.3623	1.3689	1.3845	1.3999	1.3558	1.3564	1.3263	1.3737	1.3818	1.3821	1.3453	1.3397	1.3432	1.3365	1.3356	1.3274	1.3377	1.3274
0.4736	3.7733	1.6714	1.6249	1.7339	1.6803	1.7622	1.4607	1.4796	1.7166	1.5291	1.5115	1.5614	1.5619	1.4255	1.4131	1.4555	1.4529	1.5088	1.4949	1.5394	1.4376	1.469	1.4738	1.4014	1.418	1.3801	1.384	1.4214	1.3688	1.3857	1.3917	1.3618	1.3694	1.3339	1.3493	1.3564	1.3564	1.3263	1.3288	1.3365	1.3371	1.3453	1.3391	1.3017	1.337	1.2954	1.2873	1.2963	1.3279
0.48365	3.7727	1.6714	1.6244	1.7333	1.6803	1.7622	1.7434	1.4791	1.716	1.8284	1.7794	1.5614	1.5619	1.6005	1.572	1.6253	1.4523	1.5083	1.4949	1.4171	1.4376	1.469	1.4733	1.4014	1.418	1.3801	1.4602	1.4219	1.4343	1.3851	1.3356	1.3618	1.3689	1.3845	1.3493	1.3558	1.3564	1.3717	1.3288	1.3365	1.3371	1.3453	1.3397	1.3427	1.3365	1.3356	1.3274	1.2963	1.3274
0.49371	1.6898	1.6714	1.6244	3.8173	1.6808	1.4629	1.7434	1.4796	1.7166	1.5291	1.5121	1.5619	1.5624	1.6005	1.4131	1.456	1.4529	1.5088	1.4949	1.4176	1.4381	1.4695	1.4738	1.4014	1.4185	1.3801	1.3845	1.4219	1.3683	1.3857	1.3917	1.3618	1.3193	1.3344	1.3493	1.3558	1.3569	1.3263	1.3293	1.337	1.3376	1.3458	1.3397	1.3022	1.2963	1.2954	1.2873	1.2963	1.2872
0.50376	3.7727	2.7535	1.6244	1.7333	1.6803	1.7622	1.7434	1.7618	1.716	1.8289	1.5115	1.5614	1.5619	1.6005	1.4125	1.4555	1.4523	1.5083	1.3785	1.4171	1.4376	1.469	1.4733	1.4014	1.418	1.4592	1.384	1.4214	1.4343	1.3851	1.3917	1.3618	1.3689	1.3339	1.3488	1.3558	1.3564	1.3717	1.3288	1.3365	1.3371	1.3453	1.3391	1.3427	1.3365	1.3361	1.3274	1.3377	1.3274
0.51382	3.7727	1.6714	1.6244	1.7333	1.6803	1.7622	1.7434	1.4796	1.4619	1.5296	1.5115	1.5614	1.5619	1.4255	1.5725	1.4555	1.4523	1.3841	1.4949	1.4171	1.4376	1.469	1.4733	1.4014	1.4185	1.3801	1.384	1.4214	1.3683	1.3278	1.3922	1.3623	1.3694	1.3339	1.3488	1.3105	1.3564	1.3269	1.3288	1.3365	1.3371	1.3458	1.3397	1.3017	1.3365	1.2949	1.3274	1.2963	1.3274
0.52387	3.7727	2.754	1.6244	1.7339	1.6803	1.7622	1.7439	1.7618	1.4614	1.5296	1.5115	1.5614	1.5624	1.6005	1.4131	1.4555	1.4529	1.3841	1.3791	1.4171	1.4376	1.469	1.4738	1.4019	1.418	1.3807	1.3845	1.3545	1.3688	1.3851	1.3922	1.3618	1.3694	1.385	1.3488	1.3564	1.3569	1.3269	1.3293	1.3365	1.3376	1.3458	1.2984	1.3432	1.2958	1.2949	1.2878	1.2963	1.2867
0.53393	3.7727	2.754	1.6244	1.7333	1.6808	1.7627	1.7434	1.7618	1.4614	1.5291	1.5115	1.5614	1.5619	1.6005	1.572	1.4555	1.4523	1.5083	1.4949	1.4171	1.4376	1.469	1.4733	1.4014	1.418	1.3801	1.384	1.4219	1.3683	1.3851	1.3922	1.3618	1.3689	1.3339	1.3488	1.3558	1.3564	1.3269	1.3288	1.3365	1.3371	1.3453	1.3391	1.3427	1.3365	1.2949	1.3274	1.2963	1.3279
0.54398	3.7727	1.6719	1.6249	1.7333	1.6803	1.7627	1.7434	1.7623	1.716	1.5291	1.5115	1.5619	1.5624	1.4255	1.572	1.4555	1.4523	1.5083	1.4954	1.4171	1.4376	1.469	1.4738	1.4019	1.4185	1.3801	1.384	1.3545	1.3683	1.3851	1.3922	1.3618	1.3694	1.385	1.3488	1.3564	1.3569	1.3269	1.3288	1.337	1.3371	1.3458	1.3391	1.3432	1.3365	1.3361	1.3279	1.2963	1.2867
0.55404	3.7727	2.7535	1.6244	1.7333	1.6803	1.7627	1.7439	1.7618	1.716	1.8284	1.5121	1.5619	1.5619	1.6005	1.572	1.456	1.4523	1.5088	1.4949	1.5388	1.4381	1.4695	1.4733	1.4019	1.418	1.3801	1.4597	1.4219	1.3683	1.3851	1.3917	1.3618	1.3689	1.3339	1.3493	1.3558	1.3564	1.3717	1.3288	1.337	1.3371	1.3458	1.3397	1.3427	1.337	1.2949	1.3274	1.3382	1.3274
0.5641	3.7727	2.7535	1.6249	1.7333	1.6803	1.7627	1.7439	1.4791	1.4619	1.5296	1.5115	1.5614	1.5624	1.425	1.4131	1.4555	1.4529	1.5088	1.3785	1.4176	1.4376	1.469	1.38	1.4014	1.4185	1.3807	1.3845	1.4219	1.4349	1.3857	1.3922	1.4197	1.3689	1.3339	1.4004	1.3558	1.3564	1.3263	1.3293	1.3365	1.3371	1.3458	1.3391	1.3432	1.337	1.2954	1.2878	1.2963	1.2872
0.57415	3.7727	2.7535	1.6244	1.7333	1.6803	1.7622	1.7434	1.7618	1.4614	1.5296	1.5121	1.5614	1.5624	1.6005	1.572	1.456	1.4523	1.5083	1.4949	1.5388	1.4376	1.469	1.4733	1.4014	1.418	1.3801	1.4597	1.355	1.3683	1.3851	1.3356	1.3618	1.3188	1.3339	1.3493	1.3558	1.3564	1.3263	1.3288	1.3365	1.3371	1.3453	1.3391	1.3017	1.3365	1.2949	1.3274	1.2963	1.3274
0.58421	1.6898	1.6714	2.3182	1.7339	1.6808	1.4629	1.7439	1.4796	1.716	1.5291	1.5121	1.5614	1.5624	1.4255	1.4131	1.3337	1.4529	1.5088	1.4954	1.4171	1.4381	1.3728	1.4738	1.4019	1.4185	1.3807	1.384	1.3545	1.3688	1.3857	1.3922	1.3623	1.3694	1.3344	1.3493	1.3558	1.3564	1.3269	1.3288	1.337	1.3376	1.3453	1.3391	1.3427	1.3365	1.2949	1.3279	1.2969	1.2867
0.59426	3.7727	1.6714	2.3182	1.7333	1.6803	1.7622	1.7434	1.4796	1.4614	1.5296	1.78	1.5614	1.5619	1.6005	1.572	1.4555	1.6118	1.5083	1.4949	1.4171	1.4376	1.4695	1.4733	1.4019	1.418	1.4592	1.4597	1.4214	1.4349	1.3851	1.3356	1.3623	1.4261	1.3339	1.3488	1.3558	1.3564	1.3263	1.3293	1.3365	1.3371	1.3458	1.3391	1.3427	1.3365	1.3361	1.3279	1.3382	1.3279
0.60432	3.7733	2.754	2.3177	1.7333	1.6803	1.7627	1.7439	1.7623	1.7166	1.5296	1.7794	1.5619	1.5624	1.601	1.5725	1.456	1.4529	1.5088	1.4954	1.4171	1.5598	1.469	1.4738	1.4952	1.418	1.4597	1.4597	1.4219	1.4349	1.3857	1.3922	1.4203	1.3689	1.3845	1.3999	1.3564	1.3569	1.3717	1.3293	1.337	1.3376	1.3453	1.3397	1.3432	1.382	1.3356	1.3274	1.2963	1.3274
0.61437	3.7733	2.7535	2.3177	3.8173	1.6803	1.7622	1.7434	1.7623	1.716	1.8284	1.7794	1.5614	1.5619	1.6005	1.572	1.456	1.6118	1.5083	1.4949	1.5394	1.4381	1.469	1.4733	1.4014	1.4185	1.4597	1.4597	1.4219	1.4343	1.4512	1.3917	1.3623	1.3694	1.3339	1.3488	1.3564	1.3569	1.3717	1.3737	1.3365	1.3376	1.3453	1.3391	1.3427	1.3365	1.3356	1.3279	1.3377	1.3274
0.62443	1.6893	2.7535	2.3182	1.7333	1.6808	1.7627	1.7439	1.7623	1.716	1.5296	1.5115	1.5619	1.5619	1.4255	1.5725	1.4555	1.4529	1.5088	1.4954	1.4176	1.4376	1.4695	1.3805	1.4019	1.4185	1.4597	1.3845	1.4219	1.4349	1.3857	1.3922	1.4203	1.3689	1.3344	1.3493	1.3564	1.3569	1.3717	1.3288	1.337	1.3376	1.3453	1.3397	1.3022	1.3365	1.3361	1.3274	1.3377	1.2867
0.63448	3.7727	2.7535	2.3177	1.7333	1.6803	1.7622	1.7434	1.7618	1.716	1.5291	1.7794	1.5614	1.5619	1.6005	1.5725	1.4555	1.4523	1.5083	1.4949	1.4171	1.5593	1.469	1.4738	1.4014	1.4185	1.3801	1.4597	1.4219	1.4343	1.3851	1.3922	1.3618	1.3689	1.3339	1.3488	1.3564	1.3564	1.3269	1.3737	1.3365	1.3376	1.3453	1.3391	1.3427	1.3365	1.3361	1.3274	1.3382	1.3274
0.64454	3.7733	1.6719	1.6249	1.7339	1.6808	1.7627	1.7439	1.7623	1.4614	1.5296	1.5121	1.5619	1.5624	1.601	1.5725	1.456	1.4529	1.5088	1.4954	1.4176	1.4381	1.4695	1.4738	1.4019	1.4185	1.3807	1.4602	1.4219	1.4349	1.3857	1.3917	1.3618	1.3694	1.3344	1.3493	1.3564	1.3569	1.3269	1.3288	1.337	1.3376	1.3044	1.3391	1.3432	1.3365	1.2954	1.2878	1.2969	1.3279
0.65459	3.7733	2.7535	2.3177	3.8173	2.5139	1.7622	1.7434	1.7618	1.716	1.5291	1.78	1.8606	1.5619	1.6005	1.572	1.4555	1.6123	1.5083	1.4954	1.5394	1.5593	1.469	1.4733	1.4014	1.5097	1.4597	1.4597	1.4214	1.4343	1.3851	1.3917	1.3618	1.3689	1.3845	1.4004	1.3558	1.3564	1.3717	1.3743	1.337	1.3371	1.391	1.3391	1.3427	1.337	1.3356	1.3279	1.3377	1.3274
0.66465	3.7727	1.6714	2.3182	1.7333	1.6808	1.7622	1.7439	1.7623	1.4619	1.5296	1.78	1.5619	1.5624	1.6005	1.5725	1.456	1.4523	1.5088	1.4954	1.4176	1.4381	1.4695	1.4738	1.4014	1.418	1.4592	1.384	1.4219	1.4343	1.3857	1.3922	1.4197	1.3694	1.3339	1.4004	1.3558	1.3564	1.3269	1.3293	1.337	1.3376	1.3458	1.3397	1.3432	1.3365	1.2954	1.3279	1.2963	1.3274
0.6747	3.7733	2.7535	2.3177	1.7339	2.5134	1.7622	1.7434	1.7618	1.716	1.8289	1.5121	1.5614	1.5624	1.6005	1.572	1.4555	1.4523	1.5088	1.4949	1.5394	1.4381	1.469	1.4733	1.4014	1.418	1.4597	1.4597	1.3545	1.3683	1.4512	1.3356	1.3618	1.3694	1.3339	1.4004	1.3558	1.3564	1.3717	1.3293	1.3818	1.3371	1.3453	1.3397	1.3427	1.3365	1.3356	1.3279	1.2963	1.3279
0.68476	3.7733	1.6719	1.6249	1.7339	1.6808	1.7627	1.7439	1.4791	1.4614	1.5296	1.5121	1.5614	1.5624	1.4255	1.5725	1.4555	1.4529	1.3841	1.4954	1.4171	1.4381	1.469	1.38	1.3246	1.4185	1.3801	1.3845	1.3545	1.4343	1.3857	1.3922	1.4197	1.3694	1.3339	1.3488	1.3558	1.3564	1.3263	1.3288	1.3365	1.3376	1.3044	1.2984	1.3017	1.337	1.2954	1.3274	1.2969	1.2872
0.69481	1.6893	1.6714	2.3182	1.7333	1.6803	1.7622	1.7434	1.7618	1.716	1.8284	1.5115	1.5614	1.5619	1.6005	1.572	1.4555	1.4523	1.5088	1.4949	1.4171	1.4376	1.469	1.38	1.4014	1.418	1.3801	1.384	1.4214	1.3683	1.3851	1.3356	1.3618	1.3689	1.3339	1.3488	1.3558	1.3564	1.3263	1.3293	1.3365	1.3371	1.3453	1.3391	1.3017	1.3365	1.3356	1.3274	1.3377	1.2867
0.70487	3.7733	1.6714	1.6249	1.7339	1.6803	1.7627	1.7439	1.4796	1.7166	1.5296	1.5115	1.5619	1.5624	1.4255	1.4131	1.456	1.4529	1.5088	1.4954	1.4176	1.4376	1.3723	1.38	1.4019	1.4185	1.4597	1.3845	1.4219	1.4349	1.3851	1.3361	1.3618	1.3694	1.3339	1.3488	1.311	1.3564	1.3263	1.3293	1.337	1.3376	1.3044	1.3397	1.3017	1.2958	1.3361	1.2873	1.2963	1.2872
0.71492	3.7727	1.6714	1.6244	1.7333	1.6803	1.7627	1.7434	1.7618	1.7166	1.8284	1.7794	1.5614	1.5619	1.425	1.4125	1.456	1.4523	1.5088	1.4949	1.4171	1.4376	1.469	1.4733	1.4014	1.418	1.3807	1.384	1.3545	1.4343	1.3851	1.3917	1.3618	1.3689	1.3344	1.3493	1.3558	1.3564	1.3263	1.3288	1.3365	1.3371	1.3458	1.3391	1.3427	1.2958	1.2949	1.2873	1.3377	1.2867
0.72498	3.7733	1.6714	1.6244	1.7339	1.6803	1.7622	1.7434	1.4791	1.4614	1.5296	1.5115	1.5619	1.5624	1.425	1.5725	1.4555	1.4529	1.5083	1.4949	1.4176	1.4381	1.4695	1.38	1.4019	1.4185	1.3801	1.384	1.4214	1.3688	1.3851	1.3922	1.3618	1.3689	1.3344	1.3488	1.3558	1.3564	1.3263	1.3293	1.3365	1.3376	1.3453	1.2984	1.3017	1.3365	1.2949	1.2873	1.3377	1.2867
0.73504	3.7733	1.6714	2.3182	1.7333	1.6803	1.7622	1.7439	1.4791	1.716	1.5296	1.5115	1.5619	1.5619	1.425	1.572	1.4555	1.4523	1.5083	1.3785	1.4171	1.4376	1.469	1.4738	1.4019	1.418	1.3801	1.384	1.4214	1.4343	1.3851	1.3917	1.3618	1.3694	1.3339	1.3488	1.3558	1.3564	1.3263	1.3288	1.337	1.3376	1.3453	1.3391	1.3432	1.337	1.2949	1.3274	1.2969	1.3279
0.74509	3.7733	1.6719	1.6249	1.7333	1.6808	1.7622	1.7439	1.4791	1.4619	1.5296	1.5121	1.5614	1.5624	1.6005	1.4125	1.456	1.4529	1.5088	1.3791	1.4176	1.4381	1.4695	1.4738	1.4014	1.4185	1.3801	1.3845	1.355	1.3688	1.3278	1.3922	1.3623	1.3689	1.3344	1.3493	1.3564	1.3124	1.3269	1.3288	1.3365	1.3371	1.3044	1.2984	1.3017	1.337	1.2949	1.2873	1.2963	1.2867
0.75515	3.7727	1.6714	1.6249	1.7333	1.6803	1.7622	1.7434	1.4791	1.716	1.5291	1.5115	1.5614	1.5619	1.6005	1.5725	1.4555	1.4523	1.5083	1.4949	1.5388	1.4376	1.4695	1.3805	1.4014	1.418	1.3801	1.384	1.3545	1.4343	1.3851	1.3917	1.4197	1.3694	1.3845	1.3488	1.3564	1.3569	1.3263	1.3288	1.3365	1.3376	1.3453	1.3397	1.3017	1.3365	1.2949	1.3274	1.3377	1.2872
0.7652	3.7733	1.6714	1.6244	1.7333	1.6803	1.7622	1.7434	1.4796	1.4619	1.5296	1.78	1.5614	1.5624	1.601	1.4125	1.456	1.4529	1.5088	1.4949	1.4171	1.4376	1.469	1.38	1.4014	1.4185	1.3807	1.384	1.3545	1.3683	1.3278	1.3356	1.3618	1.3689	1.3339	1.3488	1.3558	1.3564	1.3263	1.3288	1.3365	1.3371	1.3453	1.2984	1.3427	1.3365	1.3356	1.3274	1.2969	1.2867
0.77526	1.6893	1.6719	1.6249	1.7339	1.6803	1.7622	1.7439	1.4791	1.4614	1.5296	1.5121	1.5619	1.5624	1.425	1.4131	1.4555	1.4529	1.3836	1.4954	1.4176	1.4376	1.4695	1.3805	1.4019	1.4185	1.3801	1.3845	1.4214	1.3688	1.3851	1.3356	1.3618	1.3694	1.3344	1.3493	1.311	1.3124	1.3263	1.3293	1.337	1.2964	1.3044	1.2984	1.3022	1.2958	1.2949	1.2873	1.2963	1.2872
0.78531	3.7733	2.754	1.6244	1.7333	1.6808	1.7627	1.7434	1.7618	1.716	1.5291	1.5115	1.5614	1.5619	1.601	1.572	1.4555	1.4523	1.5088	1.4949	1.4176	1.4376	1.469	1.4733	1.4014	1.418	1.4592	1.384	1.4214	1.3683	1.3851	1.3917	1.3618	1.3689	1.3339	1.3488	1.3558	1.3569	1.3263	1.3737	1.3365	1.3371	1.3453	1.3391	1.3427	1.2958	1.2949	1.3274	1.2963	1.2867
0.79537	3.7727	1.6714	1.6244	1.7333	1.6808	1.4635	1.7439	1.4796	1.716	1.5296	1.5121	1.5614	1.5624	1.6005	1.572	1.4555	1.4529	1.5088	1.4949	1.4171	1.4381	1.469	1.38	1.4019	1.418	1.3807	1.384	1.4219	1.4343	1.3857	1.3361	1.4203	1.3694	1.3344	1.3488	1.3558	1.3118	1.3269	1.3288	1.3365	1.3376	1.3453	1.3397	1.3017	1.2963	1.2949	1.2878	1.2969	1.2872
0.80542	3.7727	1.6714	2.3177	3.8168	1.6803	1.7622	1.7434	1.4791	1.7166	1.5291	1.5121	1.5614	1.5624	1.4255	1.572	1.456	1.4529	1.5083	1.4949	1.4171	1.4381	1.469	1.4733	1.4019	1.418	1.3801	1.384	1.355	1.4349	1.3851	1.3917	1.3618	1.3689	1.385	1.3493	1.3558	1.3564	1.3269	1.3743	1.337	1.3376	1.3458	1.3391	1.3427	1.337	1.2949	1.3274	1.2963	1.2867
0.81548	3.7733	1.6714	1.6244	1.7339	1.6803	1.7627	1.7434	1.4791	1.4614	1.5291	1.78	1.5614	1.5619	1.4255	1.4125	1.456	1.4529	1.5083	1.4954	1.4176	1.4376	1.469	1.38	1.4014	1.418	1.3801	1.3845	1.4214	1.4349	1.3857	1.3922	1.3623	1.3689	1.3339	1.3488	1.3558	1.3118	1.3269	1.3288	1.337	1.3376	1.3044	1.3391	1.3432	1.3365	1.2954	1.2873	1.2963	1.2867
0.82553	3.7727	1.6714	1.6244	1.7333	1.6803	1.7622	1.7434	1.4791	1.4614	1.5291	1.5115	1.5614	1.5619	1.425	1.572	1.6253	1.4523	1.5083	1.3785	1.5388	1.4376	1.469	1.4733	1.4014	1.418	1.3801	1.384	1.3545	1.3683	1.3278	1.3917	1.3618	1.3689	1.3339	1.3488	1.3558	1.3118	1.3263	1.3288	1.3365	1.3371	1.3453	1.3391	1.3017	1.337	1.2949	1.3274	1.2963	1.2867
0.83559	1.6898	1.6714	1.6244	1.7339	1.6803	1.4635	1.7439	1.4796	1.4619	1.5296	1.5115	1.5619	1.5624	1.601	1.4131	1.4555	1.4523	1.3841	1.4954	1.4176	1.4376	1.3723	1.3805	1.4019	1.4185	1.3807	1.384	1.355	1.4343	1.3857	1.3917	1.3107	1.3694	1.3344	1.3488	1.3564	1.3124	1.3269	1.3288	1.337	1.3371	1.3044	1.2989	1.3022	1.3365	1.2949	1.3279	1.2969	1.2867
0.84564	1.6893	1.6714	1.6244	1.7333	1.6808	1.7622	1.7434	1.7623	1.716	1.5291	1.7794	1.5619	1.5619	1.6005	1.572	1.6258	1.4523	1.5083	1.4949	1.5388	1.4376	1.469	1.4738	1.4019	1.418	1.3807	1.384	1.3545	1.3683	1.3851	1.3356	1.3618	1.3694	1.3339	1.3493	1.3564	1.3564	1.3269	1.3288	1.3365	1.3376	1.3458	1.3397	1.3017	1.3365	1.2949	1.2878	1.2969	1.2867
0.8557	3.7733	2.754	1.6244	1.7339	1.6808	1.7627	1.7434	1.4791	1.4619	1.5291	1.5121	1.5619	1.5624	1.6005	1.4131	1.4555	1.4523	1.5083	1.3785	1.4176	1.4381	1.3723	1.3805	1.4019	1.4185	1.3801	1.384	1.355	1.3683	1.3851	1.3922	1.3618	1.3694	1.3344	1.3488	1.3558	1.3569	1.3263	1.3288	1.337	1.3371	1.3453	1.3391	1.3022	1.337	1.2954	1.2878	1.2969	1.2872
0.86575	1.6893	2.7535	1.6244	1.7333	1.6803	1.7622	1.7434	1.7618	1.716	1.5291	1.78	1.5614	1.5619	1.6005	1.572	1.4555	1.4523	1.5088	1.4949	1.5388	1.4381	1.469	1.38	1.4014	1.418	1.4592	1.3845	1.4214	1.4343	1.3857	1.3922	1.3618	1.3689	1.3339	1.3488	1.3558	1.3564	1.3717	1.3288	1.3365	1.3371	1.3458	1.3391	1.3017	1.337	1.3361	1.3274	1.2963	1.3274
0.87581	1.6898	1.6719	2.3177	1.7333	1.6803	1.4635	1.7439	1.4796	1.4614	1.5291	1.5121	1.5619	1.5619	1.601	1.4125	1.4555	1.4523	1.3836	1.4954	1.4176	1.4381	1.469	1.4738	1.4019	1.4185	1.3807	1.3845	1.4219	1.4349	1.3851	1.3922	1.3623	1.3694	1.3339	1.3493	1.311	1.3564	1.3269	1.3288	1.3365	1.3376	1.3458	1.3391	1.3022	1.2963	1.2954	1.3279	1.2963	1.2867
0.88586	1.6893	1.6714	2.3177	1.7333	1.6803	1.7627	1.7434	1.4791	1.716	1.5291	1.7794	1.5619	1.5619	1.6005	1.4125	1.4555	1.4523	1.5083	1.4949	1.4176	1.4376	1.469	1.4733	1.4014	1.418	1.3801	1.384	1.4214	1.4343	1.3851	1.3917	1.3618	1.3689	1.3339	1.3488	1.3564	1.3124	1.3263	1.3288	1.3365	1.3371	1.3453	1.3391	1.3427	1.2958	1.2949	1.3274	1.2963	1.2872
0.89592	1.6893	1.6714	1.6244	1.7339	1.6803	1.7627	1.7439	1.4791	1.7166	1.5291	1.5121	1.5619	1.5624	1.4255	1.4131	1.456	1.4523	1.5083	1.3785	1.4171	1.4376	1.3723	1.3805	1.4019	1.418	1.3807	1.3845	1.4219	1.3683	1.3851	1.3922	1.3618	1.3689	1.3845	1.3488	1.3558	1.3118	1.3269	1.3293	1.3365	1.3371	1.3044	1.2984	1.3017	1.2958	1.2949	1.2878	1.3382	1.2872
0.90597	3.7733	1.6714	1.6244	1.7333	1.6803	1.7622	1.7439	1.4796	1.4619	1.5291	1.5115	1.8606	1.5619	1.6005	1.572	1.4555	1.4523	1.5083	1.4949	1.4171	1.4381	1.469	1.4733	1.4014	1.418	1.3801	1.384	1.4214	1.3683	1.3851	1.3922	1.3618	1.3689	1.3339	1.3488	1.3564	1.3569	1.3263	1.3293	1.337	1.3376	1.3039	1.3397	1.3427	1.337	1.2954	1.2873	1.2963	1.2872
0.91603	3.7727	1.6719	1.6244	1.7333	1.6808	1.7622	1.7439	1.7623	1.716	1.5291	1.5115	1.5614	1.5619	1.6005	1.5725	1.456	1.4523	1.5083	1.4949	1.4171	1.4381	1.4695	1.3805	1.4019	1.418	1.3801	1.384	1.4214	1.4343	1.3857	1.3917	1.3618	1.3694	1.3339	1.3488	1.3558	1.3564	1.3263	1.3293	1.3365	1.3371	1.3453	1.3397	1.3017	1.2958	1.2949	1.2873	1.2963	1.2867
0.92609	3.7727	2.7535	1.6249	1.7339	1.6803	1.7622	1.7434	1.4791	1.716	1.5296	1.5115	1.5619	1.5619	1.6005	1.572	1.4555	1.4523	1.5088	1.3785	1.4171	1.4381	1.4695	1.38	1.4019	1.418	1.3801	1.384	1.355	1.3688	1.3851	1.3356	1.3618	1.3689	1.3845	1.3488	1.3558	1.3564	1.3263	1.3293	1.3365	1.3376	1.3039	1.2984	1.3017	1.337	1.2954	1.3274	1.2963	1.3279
0.93614	3.7727	1.6719	1.6249	1.7339	1.6808	1.4629	1.7439	1.4791	1.7166	1.5296	1.5115	1.5619	1.5619	1.425	1.5725	1.456	1.4529	1.5088	1.4949	1.4171	1.4376	1.469	1.38	1.4019	1.4185	1.3801	1.3196	1.4214	1.3688	1.3278	1.3356	1.3618	1.3689	1.3344	1.3493	1.3105	1.3564	1.3263	1.3293	1.3365	1.3371	1.3453	1.3391	1.3427	1.2958	1.2954	1.2878	1.2969	1.2867
0.9462	1.6898	1.6714	1.6244	1.7333	1.6803	1.7622	1.4607	1.7623	1.4614	1.5291	1.5121	1.5614	1.5619	1.6005	1.572	1.4555	1.4523	1.5083	1.4949	1.4171	1.4376	1.3728	1.3805	1.4019	1.4185	1.3801	1.384	1.4219	1.3688	1.3851	1.3917	1.3623	1.3193	1.3339	1.3488	1.3558	1.3564	1.3263	1.3293	1.3365	1.3371	1.3044	1.3391	1.3432	1.2958	1.2954	1.3274	1.2963	1.2872
0.95625	3.7727	1.6714	1.6244	1.7333	1.6803	1.7627	1.7434	1.7623	1.716	1.5296	1.5121	1.5619	1.5624	1.425	1.4125	1.456	1.6118	1.5083	1.4954	1.4171	1.4376	1.469	1.4733	1.4014	1.418	1.3801	1.384	1.3545	1.3683	1.3278	1.3356	1.3618	1.3689	1.3339	1.3488	1.3558	1.3569	1.3269	1.3293	1.337	1.3371	1.3453	1.3391	1.3017	1.3365	1.2949	1.2873	1.2963	1.3274
0.96631	1.6898	1.6719	1.6249	1.7333	1.6803	1.7622	1.7434	1.4796	1.7166	1.5291	1.5115	1.5619	1.5624	1.4255	1.5725	1.456	1.4529	1.5088	1.4954	1.4176	1.4381	1.469	1.3805	1.4019	1.4185	1.3807	1.3845	1.4219	1.3688	1.3851	1.3917	1.3623	1.3188	1.3339	1.3493	1.3105	1.3124	1.3269	1.3293	1.337	1.2969	1.3044	1.2989	1.3022	1.2963	1.2949	1.2878	1.2963	1.2872
0.97636	1.6898	2.7535	1.6244	1.7333	1.6808	1.7622	1.7439	1.4796	1.716	1.5291	1.5121	1.5619	1.5619	1.4255	1.4131	1.4555	1.4523	1.5088	1.3785	1.4176	1.4376	1.469	1.4733	1.4014	1.418	1.3801	1.384	1.4214	1.3683	1.3851	1.3356	1.3618	1.3689	1.3344	1.3488	1.3558	1.3118	1.3263	1.3288	1.3365	1.3371	1.3453	1.2984	1.3017	1.3365	1.2949	1.2873	1.2969	1.3274
0.98642	3.7727	1.6719	2.3177	1.7333	1.6808	1.7622	1.7439	1.7618	1.4614	1.5296	1.5115	1.5619	1.5624	1.425	1.5725	1.456	1.4523	1.5083	1.4949	1.4176	1.4376	1.4695	1.4733	1.4014	1.418	1.3807	1.384	1.4219	1.3688	1.3851	1.3361	1.3623	1.3689	1.3339	1.3488	1.3105	1.3118	1.3263	1.3288	1.3365	1.3371	1.3039	1.3397	1.3022	1.2963	1.2949	1.2873	1.2969	1.2872
0.99647	3.7727	1.6719	1.6249	1.7333	1.6803	1.7627	1.7439	1.4791	1.4614	1.5291	1.5115	1.5614	1.5624	1.425	1.4125	1.4555	1.4523	1.3836	1.4949	1.4171	1.4376	1.469	1.38	1.4014	1.418	1.4597	1.384	1.4214	1.3688	1.3278	1.3922	1.3618	1.3689	1.3344	1.3488	1.3564	1.3564	1.3269	1.3288	1.3365	1.3371	1.3039	1.3391	1.3017	1.2958	1.2954	1.3274	1.2963	1.2867
1.00653	3.7733	1.6719	1.6244	1.7333	1.6808	1.7627	1.7439	1.7623	1.7166	1.5291	1.5115	1.5619	1.5624	1.601	1.4125	1.6253	1.4523	1.5083	1.3785	1.4176	1.4376	1.3723	1.38	1.4014	1.4185	1.3801	1.384	1.4214	1.3683	1.3857	1.3356	1.3618	1.3689	1.3339	1.3493	1.3564	1.3124	1.3263	1.3288	1.3365	1.3371	1.3453	1.3391	1.3017	1.337	1.2954	1.3274	1.2969	1.2867
1.01658	3.7727	1.6714	1.6244	1.7333	1.6803	1.7622	1.7434	1.4791	1.716	1.8284	1.5115	1.5614	1.5619	1.425	1.572	1.4555	1.4523	1.5083	1.4949	1.4176	1.4376	1.469	1.4733	1.4019	1.4185	1.3801	1.384	1.4214	1.3683	1.3278	1.3917	1.3618	1.3689	1.3339	1.3488	1.3558	1.3564	1.3263	1.3288	1.3365	1.3371	1.3453	1.3391	1.3427	1.3365	1.2949	1.2878	1.2963	1.2867
1.02664	1.6898	1.6719	1.6249	1.7339	1.6808	1.7627	1.7434	1.4796	1.4619	1.5296	1.5121	1.3864	1.5624	1.601	1.4125	1.456	1.4529	1.3841	1.3791	1.4171	1.4381	1.3728	1.4733	1.4019	1.4185	1.3807	1.384	1.355	1.3688	1.3857	1.3917	1.3623	1.3188	1.3344	1.3493	1.3105	1.3569	1.3263	1.3288	1.337	1.3376	1.3458	1.2989	1.3017	1.2963	1.3361	1.2878	1.2969	1.2867
1.03669	3.7727	2.7535	1.6244	1.7333	1.6803	1.7622	1.7439	1.7623	1.716	1.5291	1.5115	1.5614	1.5619	1.6005	1.572	1.456	1.4523	1.5083	1.4954	1.4171	1.4376	1.469	1.4733	1.4014	1.418	1.3807	1.4597	1.3545	1.3688	1.3851	1.3917	1.3623	1.3689	1.3344	1.3488	1.3558	1.3564	1.3263	1.3288	1.3365	1.3376	1.3453	1.3391	1.3022	1.2958	1.2954	1.3274	1.2963	1.3279
1.04675	3.7727	1.6719	1.6249	3.8173	1.6808	1.4635	1.7439	1.4796	1.716	1.5296	1.5121	1.5619	1.5619	1.601	1.5725	1.456	1.4529	1.3841	1.3791	1.4176	1.4376	1.4695	1.4738	1.3251	1.4185	1.3807	1.384	1.4219	1.3688	1.3284	1.3917	1.3623	1.3188	1.3344	1.3493	1.311	1.3569	1.3269	1.3293	1.337	1.3376	1.3044	1.3397	1.3022	1.2963	1.2954	1.2873	1.2969	1.2867
1.0568	3.7727	2.7535	2.3177	1.7333	1.6803	1.7627	1.7439	1.7618	1.716	1.5291	1.7794	1.5614	1.5619	1.6005	1.4125	1.4555	1.4529	1.5083	1.4949	1.4171	1.4376	1.469	1.4733	1.4014	1.418	1.3801	1.384	1.4214	1.3683	1.3851	1.3361	1.3623	1.3689	1.3339	1.3488	1.3564	1.3564	1.3717	1.3288	1.3365	1.3371	1.3458	1.3391	1.3022	1.3365	1.3356	1.3274	1.2969	1.3274
1.06686	1.6893	1.6719	1.6244	1.7333	1.6803	1.7622	1.7439	1.7618	1.716	1.5296	1.5121	1.3859	1.3926	1.425	1.4131	1.456	1.4529	1.3841	1.3785	1.4176	1.4376	1.3728	1.38	1.4014	1.4185	1.4592	1.3845	1.4214	1.3683	1.3857	1.3917	1.3618	1.3694	1.3339	1.3488	1.311	1.3124	1.3263	1.3293	1.2955	1.3371	1.3039	1.2984	1.3022	1.2958	1.2954	1.2878	1.2963	1.2867
1.07691	1.6893	1.6714	1.6244	1.7333	1.6803	1.7622	1.7434	1.4791	1.4614	1.5291	1.5115	1.5619	1.5619	1.6005	1.5725	1.456	1.4523	1.5083	1.3785	1.4171	1.4376	1.4695	1.38	1.4014	1.418	1.3801	1.3196	1.3545	1.3683	1.3278	1.3356	1.3618	1.3689	1.3339	1.3488	1.3105	1.3564	1.3263	1.3288	1.3365	1.3376	1.3453	1.3397	1.3017	1.2958	1.2949	1.2873	1.2963	1.2872
1.08697	1.6898	1.6719	1.6249	1.7333	1.6808	1.4635	1.7439	1.4791	1.4619	1.5296	1.5115	1.5614	1.5619	1.4255	1.4131	1.456	1.4529	1.3841	1.4954	1.4176	1.4381	1.469	1.38	1.4014	1.4185	1.3801	1.3845	1.4219	1.3683	1.3857	1.3917	1.3623	1.3689	1.3344	1.3488	1.3564	1.3124	1.3263	1.3293	1.337	1.3376	1.3039	1.2984	1.3017	1.2963	1.2954	1.2878	1.2963	1.2872
1.09703	3.7727	2.7535	1.6244	1.7333	1.6803	1.7627	1.7434	1.7618	1.7166	1.5291	1.5121	1.5614	1.5619	1.6005	1.4125	1.4555	1.4523	1.5083	1.4949	1.4171	1.4376	1.3723	1.4733	1.4014	1.418	1.3801	1.384	1.3545	1.3683	1.3851	1.3356	1.3623	1.3694	1.3344	1.3488	1.3558	1.3564	1.3263	1.3288	1.3365	1.3376	1.3458	1.3391	1.3432	1.3365	1.2949	1.2878	1.2963	1.2867
1.10708	1.6898	1.6714	2.3182	1.7339	1.6808	1.4629	1.7434	1.7623	1.7166	1.8289	1.5121	1.5619	1.5624	1.425	1.572	1.4555	1.4529	1.5088	1.4949	1.4171	1.4381	1.4695	1.38	1.4019	1.4185	1.3801	1.384	1.4219	1.3688	1.3857	1.3922	1.4203	1.3689	1.3339	1.3488	1.3558	1.3118	1.3269	1.3293	1.337	1.3371	1.3458	1.3397	1.3017	1.2958	1.2954	1.3274	1.3377	1.2872
1.11714	3.7727	2.7535	1.6244	1.7333	1.6803	1.7622	1.7434	1.4791	1.7166	1.5291	1.5115	1.5614	1.5619	1.6005	1.4125	1.4555	1.4523	1.5088	1.4949	1.4176	1.4376	1.469	1.38	1.4014	1.418	1.3801	1.384	1.4214	1.3683	1.3851	1.3361	1.3618	1.3694	1.3845	1.3488	1.3558	1.3118	1.3263	1.3288	1.3365	1.3376	1.3453	1.3391	1.3022	1.3365	1.2949	1.3274	1.2963	1.3274
1.12719	1.6898	1.6719	1.6244	1.7333	1.6803	1.7627	1.4607	1.7618	1.4614	1.5291	1.5121	1.5619	1.5624	1.4255	1.4125	1.4555	1.4529	1.3836	1.4949	1.4176	1.4376	1.469	1.3805	1.4019	1.4185	1.3807	1.384	1.4219	1.3683	1.3851	1.3917	1.3618	1.3689	1.3339	1.3493	1.3105	1.3569	1.3263	1.3288	1.3365	1.2964	1.3453	1.3391	1.3017	1.2963	1.2954	1.2873	1.2963	1.2867
1.13725	3.7727	1.6714	1.6244	1.7333	1.6803	1.7622	1.7439	1.4791	1.4614	1.5291	1.5121	1.5614	1.5619	1.425	1.5725	1.4555	1.4523	1.5083	1.3785	1.4171	1.4376	1.4695	1.38	1.4014	1.418	1.4592	1.384	1.3545	1.3683	1.3851	1.3917	1.3618	1.3689	1.3339	1.3488	1.3558	1.3564	1.3263	1.3288	1.3365	1.3371	1.3039	1.3391	1.3017	1.2958	1.2949	1.2878	1.3377	1.2867
1.1473	1.6893	1.6714	1.6249	1.7339	1.6803	1.4635	1.7439	1.7623	1.4619	1.5296	1.5121	1.5619	1.5624	1.4255	1.4131	1.456	1.4523	1.5088	1.4954	1.4171	1.4381	1.3728	1.38	1.4014	1.4185	1.3807	1.384	1.355	1.3688	1.3857	1.3361	1.3623	1.3694	1.3344	1.3493	1.3558	1.3124	1.3269	1.3293	1.2955	1.3376	1.3044	1.2989	1.3017	1.2963	1.2954	1.3274	1.2969	1.2867
1.15736	3.7727	2.7535	2.3177	1.7333	1.6803	1.7622	1.7439	1.7618	1.716	1.5291	1.5115	1.5614	1.5619	1.6005	1.4125	1.4555	1.4523	1.5088	1.4949	1.4171	1.4376	1.469	1.4733	1.4014	1.4185	1.3801	1.384	1.4214	1.3683	1.3851	1.3917	1.3618	1.3689	1.3339	1.3488	1.3558	1.3564	1.3263	1.3293	1.337	1.3821	1.3453	1.2984	1.3022	1.3365	1.2949	1.3274	1.2963	1.2867
1.16741	3.7727	1.6714	1.6244	1.7339	1.6803	1.4629	1.7439	1.4791	1.7166	1.5296	1.5121	1.5614	1.5619	1.6005	1.4131	1.4555	1.4523	1.5088	1.3791	1.4171	1.4381	1.3723	1.38	1.4014	1.4185	1.3801	1.3845	1.4219	1.3688	1.3851	1.3917	1.3623	1.3188	1.3339	1.3493	1.3564	1.3569	1.3263	1.3288	1.337	1.3376	1.3044	1.3391	1.3432	1.337	1.2954	1.3279	1.2969	1.2867
1.17747	1.6898	2.7535	2.3177	1.7333	1.6803	1.7627	1.7434	1.4791	1.4614	1.5291	1.5115	1.5614	1.5619	1.6005	1.572	1.4555	1.4523	1.5083	1.4949	1.4171	1.4376	1.469	1.38	1.4014	1.418	1.3807	1.3845	1.4214	1.3683	1.3851	1.3356	1.3618	1.3689	1.3344	1.3488	1.3558	1.3564	1.3263	1.3293	1.3365	1.3371	1.3458	1.3391	1.3017	1.2958	1.2954	1.2873	1.2963	1.2872
1.18752	3.7733	1.6719	2.3182	1.7339	1.6808	1.7627	1.7434	1.7618	1.4614	1.5296	1.5121	1.5619	1.5624	1.425	1.4131	1.4555	1.4529	1.5083	1.4949	1.4176	1.4381	1.4695	1.4738	1.4019	1.4185	1.4597	1.3845	1.4219	1.3688	1.3857	1.3917	1.3623	1.3694	1.3339	1.3488	1.3564	1.3569	1.3263	1.3288	1.337	1.3376	1.3458	1.3391	1.3022	1.2958	1.2954	1.2878	1.2969	1.3274
1.19758	3.7733	2.7535	2.3177	1.7333	1.6803	1.7622	1.7439	1.7618	1.7166	1.5296	1.7794	1.5619	1.5619	1.6005	1.572	1.4555	1.4523	1.5088	1.4949	1.4176	1.4381	1.469	1.4738	1.4014	1.418	1.4592	1.3845	1.3545	1.4349	1.3857	1.3356	1.3618	1.3689	1.3339	1.3488	1.3558	1.3564	1.3269	1.3288	1.337	1.3371	1.3453	1.3391	1.3427	1.3365	1.2954	1.3274	1.2963	1.3274
1.20763	3.7733	2.754	1.6244	1.7339	1.6808	1.7627	1.7439	1.7623	1.4619	1.5296	1.78	1.5619	1.5624	1.601	1.5725	1.456	1.4529	1.5083	1.4954	1.4176	1.5598	1.4695	1.4738	1.4019	1.4185	1.3807	1.3845	1.4219	1.4349	1.3857	1.3922	1.4203	1.3694	1.3344	1.3488	1.3564	1.3569	1.3269	1.3288	1.337	1.3371	1.3458	1.3397	1.3017	1.3365	1.3361	1.2878	1.2969	1.2867
1.21769	1.6893	2.7535	2.3177	1.7339	2.5134	1.7627	1.7434	1.7618	1.716	1.5296	1.5115	1.5614	1.5619	1.425	1.572	1.4555	1.4523	1.5083	1.4949	1.5388	1.4376	1.4695	1.4733	1.4014	1.418	1.3801	1.384	1.4219	1.4349	1.3851	1.3356	1.3618	1.3689	1.3339	1.3488	1.3558	1.3564	1.3263	1.3288	1.337	1.3376	1.3453	1.3391	1.3427	1.3365	1.2949	1.3274	1.2963	1.3274
1.22774	3.7733	2.7535	1.6244	1.7333	1.6803	1.7622	1.7434	1.7623	1.4614	1.5291	1.5115	1.5614	1.5619	1.425	1.4125	1.4555	1.4523	1.3836	1.4949	1.4171	1.4376	1.469	1.3805	1.4019	1.418	1.4592	1.3845	1.4219	1.3688	1.3857	1.3917	1.3618	1.3188	1.3344	1.3493	1.3105	1.3564	1.3269	1.3288	1.3365	1.3376	1.3039	1.2984	1.3427	1.337	1.2954	1.2873	1.2969	1.2867
1.2378	3.7727	1.6714	1.6249	1.7339	1.6803	1.7627	1.7439	1.4796	1.4619	1.5296	1.5115	1.5619	1.5624	1.601	1.4125	1.456	1.4523	1.5088	1.4954	1.4176	1.4376	1.469	1.38	1.4019	1.418	1.3807	1.384	1.4214	1.3683	1.3857	1.3917	1.3623	1.3689	1.3339	1.3493	1.3558	1.3569	1.3269	1.3293	1.337	1.3376	1.3453	1.3397	1.3022	1.2958	1.2954	1.2873	1.2969	1.2867
1.24785	1.6893	1.6719	2.3177	1.7333	1.6808	1.7622	1.7434	1.7618	1.716	1.5291	1.5115	1.5614	1.5619	1.425	1.4131	1.4555	1.4523	1.5083	1.4954	1.4171	1.4381	1.469	1.38	1.4019	1.418	1.3801	1.3845	1.4214	1.3683	1.3851	1.3356	1.3618	1.3694	1.3339	1.3488	1.3558	1.3569	1.3263	1.3288	1.3365	1.3371	1.3453	1.2984	1.3022	1.3365	1.2949	1.2873	1.2969	1.3279
1.25791	3.7733	1.6719	1.6249	1.7333	1.6808	1.7627	1.7439	1.4796	1.4619	1.5291	1.5121	1.5619	1.5619	1.601	1.5725	1.4555	1.4523	1.3836	1.4954	1.4171	1.4376	1.469	1.4733	1.4014	1.4185	1.3807	1.3845	1.4219	1.3683	1.3851	1.3361	1.3618	1.3689	1.3344	1.3488	1.311	1.3564	1.3263	1.3293	1.337	1.3376	1.3453	1.3397	1.3432	1.3365	1.2949	1.2873	1.2963	1.3279
1.26796	3.7733	2.7535	2.3177	1.7333	1.6808	1.7622	2.8255	1.7618	1.716	1.8284	1.7794	1.5619	1.5619	1.6005	1.5725	1.4555	1.4529	1.5083	1.4949	1.5388	1.4376	1.469	1.4733	1.4019	1.418	1.3801	1.4597	1.4214	1.4343	1.3857	1.3922	1.3618	1.3689	1.3845	1.3999	1.3558	1.3564	1.3722	1.3737	1.337	1.3376	1.3458	1.3397	1.3017	1.3365	1.2954	1.3279	1.2963	1.3279
1.27802	3.7733	1.6714	1.6244	1.7339	1.6803	1.7627	1.4607	1.4791	1.4619	1.5291	1.5121	1.3859	1.3921	1.4255	1.4125	1.4555	1.4529	1.5083	1.4954	1.4171	1.4381	1.469	1.3805	1.4014	1.418	1.3807	1.3845	1.3545	1.3688	1.3857	1.3361	1.3112	1.3193	1.3339	1.3493	1.311	1.3118	1.3269	1.3288	1.296	1.2969	1.3039	1.2989	1.3022	1.2963	1.2954	1.2878	1.2963	1.2872
1.28808	1.6893	1.6714	2.3177	1.7333	1.6808	1.7622	1.7434	1.4791	1.716	1.5291	1.5115	1.5614	1.5624	1.6005	1.4125	1.4555	1.4529	1.5088	1.4954	1.4171	1.4381	1.469	1.4733	1.4014	1.418	1.3801	1.3845	1.4219	1.3683	1.3851	1.3361	1.3623	1.3188	1.3339	1.3488	1.3558	1.3564	1.3263	1.3293	1.3365	1.3371	1.3453	1.3391	1.3017	1.3365	1.2949	1.2873	1.2963	1.2867
1.29813	1.6898	1.6719	2.3182	1.7339	1.6803	1.4629	1.7434	1.4791	1.4619	1.5296	1.5115	1.5619	1.3926	1.4255	1.4131	1.4555	1.4523	1.5088	1.4954	1.4176	1.4381	1.4695	1.4733	1.4019	1.418	1.3807	1.3845	1.355	1.3688	1.3851	1.3922	1.3623	1.3188	1.3339	1.3488	1.311	1.3118	1.3269	1.3293	1.337	1.3371	1.3453	1.2989	1.3022	1.2958	1.2954	1.2878	1.2969	1.2872
1.30819	1.6893	2.7535	1.6244	1.7333	1.6803	1.7622	1.7434	1.7618	1.4619	1.5291	1.5115	1.5619	1.5619	1.601	1.572	1.456	1.4523	1.5083	1.4954	1.4171	1.4376	1.469	1.4733	1.4014	1.418	1.4592	1.384	1.3545	1.3688	1.3278	1.3917	1.3618	1.3689	1.3339	1.3488	1.3564	1.3564	1.3263	1.3288	1.3365	1.3371	1.3453	1.3391	1.3017	1.3365	1.2949	1.3274	1.2963	1.2867
1.31824	3.7733	1.6719	1.6249	1.7339	1.6803	1.7622	1.4612	1.4791	1.7166	1.5296	1.5115	1.3864	1.5619	1.4255	1.4131	1.456	1.4529	1.5088	1.3785	1.4176	1.4381	1.3728	1.38	1.4019	1.4185	1.3801	1.3845	1.4219	1.3683	1.3851	1.3922	1.3623	1.3689	1.3344	1.3493	1.3558	1.3564	1.3269	1.2886	1.2955	1.3371	1.3453	1.2989	1.3022	1.2958	1.2954	1.2873	1.2969	1.2872
1.3283	3.7727	1.6714	1.6244	1.7339	1.6803	1.7622	1.7434	1.4791	1.4614	1.8284	1.5115	1.5614	1.5619	1.425	1.5725	1.4555	1.4523	1.5083	1.4949	1.4171	1.4376	1.3723	1.4733	1.4014	1.418	1.3801	1.384	1.3545	1.4349	1.3278	1.3917	1.3618	1.3689	1.3339	1.3488	1.3558	1.3118	1.3263	1.3288	1.337	1.3371	1.3039	1.2989	1.3017	1.3365	1.3356	1.2873	1.2963	1.2872
1.33835	1.6898	1.6714	1.6244	1.7333	1.6808	1.7622	1.7439	1.4791	1.4619	1.5291	1.5115	1.5614	1.5619	1.6005	1.4125	1.4555	1.4523	1.3841	1.4954	1.4176	1.4376	1.469	1.3805	1.4014	1.418	1.4597	1.3845	1.3545	1.4343	1.3857	1.3917	1.3623	1.3193	1.3344	1.3493	1.311	1.3569	1.3269	1.3288	1.2955	1.2964	1.3039	1.2989	1.3022	1.2963	1.2954	1.2878	1.2963	1.2867
1.34841	3.7733	1.6719	1.6249	1.7339	1.6803	1.7627	1.7434	1.4791	1.4619	1.5291	1.5115	1.5619	1.5619	1.6005	1.4131	1.456	1.4523	1.5083	1.3785	1.4171	1.4376	1.4695	1.38	1.4019	1.4185	1.3801	1.384	1.3545	1.3688	1.3851	1.3356	1.3618	1.3689	1.3339	1.3488	1.3558	1.3118	1.3263	1.3288	1.337	1.3376	1.3453	1.2984	1.3017	1.3365	1.2949	1.2878	1.2963	1.2867
1.35846	1.6893	1.6714	1.6244	1.7339	1.6808	1.7622	1.7434	1.4796	1.4614	1.5296	1.5115	1.5619	1.5624	1.425	1.572	1.4555	1.4529	1.5083	1.4954	1.4176	1.4376	1.4695	1.4733	1.4014	1.4185	1.3807	1.3845	1.355	1.4343	1.3857	1.3917	1.3623	1.3694	1.3339	1.3488	1.3558	1.3564	1.3269	1.3293	1.337	1.3371	1.3039	1.2989	1.3017	1.2963	1.2954	1.2878	1.2969	1.2872
1.36852	3.7727	1.6714	2.3177	1.7333	1.6803	1.7622	1.7434	1.7618	1.4614	1.5291	1.5115	1.5619	1.5619	1.425	1.4125	1.4555	1.4523	1.5083	1.4949	1.5388	1.4376	1.469	1.4733	1.4014	1.4185	1.3801	1.384	1.355	1.3688	1.3278	1.3356	1.3618	1.3188	1.3339	1.3488	1.3558	1.3118	1.3263	1.3288	1.3365	1.3371	1.3453	1.2984	1.3017	1.3365	1.2949	1.2873	1.2963	1.2867
1.37857	1.6898	1.6719	1.6249	1.7333	1.6808	1.4635	1.7434	1.4791	1.4619	1.5296	1.5121	1.3864	1.3926	1.425	1.4131	1.456	1.4523	1.5088	1.3791	1.3226	1.4381	1.3723	1.3805	1.3246	1.4185	1.3801	1.3845	1.355	1.3688	1.3857	1.3922	1.3618	1.3188	1.3344	1.3488	1.3105	1.3118	1.3269	1.3293	1.3365	1.2964	1.3044	1.2989	1.3017	1.2963	1.2954	1.2878	1.2969	1.2872
1.38863	3.7727	1.6714	1.6244	1.7333	1.6803	1.7622	1.7434	1.4791	1.716	1.5296	1.5121	1.5614	1.5619	1.6005	1.572	1.4555	1.4529	1.5083	1.4949	1.4171	1.4376	1.3723	1.4733	1.4014	1.4185	1.3801	1.384	1.4214	1.3683	1.3851	1.3356	1.3618	1.3689	1.3339	1.3488	1.3558	1.3564	1.3269	1.3288	1.337	1.3371	1.3458	1.3397	1.3017	1.2958	1.2949	1.2873	1.2963	1.2867
1.39868	3.7733	1.6714	2.3182	1.7339	1.6803	1.7627	1.7439	1.4796	1.4619	1.5296	1.5115	1.5614	1.5624	1.4255	1.572	1.456	1.4529	1.5088	1.4954	1.4176	1.4376	1.3728	1.4733	1.4019	1.4185	1.3807	1.3845	1.4219	1.4349	1.3851	1.3922	1.3623	1.3694	1.3344	1.3493	1.3564	1.3124	1.3263	1.3293	1.337	1.3376	1.3044	1.2989	1.3017	1.2963	1.2954	1.2878	1.2969	1.2872
1.40874	1.6893	1.6714	1.6244	1.7333	1.6803	1.7622	1.7434	1.4796	1.7166	1.5291	1.5115	1.5614	1.5624	1.425	1.4125	1.4555	1.4523	1.5083	1.4954	1.4171	1.4376	1.469	1.4733	1.4014	1.418	1.4592	1.384	1.3545	1.3683	1.3857	1.3361	1.3618	1.3689	1.3344	1.3488	1.3564	1.3569	1.3269	1.3288	1.3365	1.3371	1.3453	1.2984	1.3427	1.2958	1.2949	1.2873	1.2963	1.3279
1.41879	1.6893	1.6714	1.6244	1.7339	1.6803	1.7622	1.7434	1.7618	1.4614	1.5291	1.5121	1.5614	1.5619	1.6005	1.5725	1.4555	1.4529	1.5088	1.4949	1.4176	1.4376	1.4695	1.3805	1.4014	1.418	1.3801	1.3845	1.3545	1.3683	1.3851	1.3922	1.3623	1.3694	1.3339	1.3493	1.3558	1.3124	1.3269	1.3293	1.337	1.3371	1.3458	1.2984	1.3022	1.2963	1.2954	1.2878	1.2969	1.2867
1.42885	1.6893	1.6714	1.6244	1.7333	1.6803	1.7622	1.7434	1.7618	1.716	1.5291	1.5115	1.5614	1.5619	1.425	1.4125	1.4555	1.4523	1.3836	1.4949	1.4176	1.4376	1.469	1.3805	1.4014	1.418	1.4592	1.384	1.3545	1.3683	1.3278	1.3361	1.3618	1.3689	1.3339	1.3488	1.3105	1.3564	1.3263	1.3288	1.3365	1.3371	1.3039	1.3391	1.3017	1.2958	1.2949	1.2873	1.2963	1.2867
1.4389	3.7733	1.6719	1.6249	1.7333	1.6803	1.4629	1.7434	1.4791	1.4619	1.5296	1.5115	1.5614	1.5624	1.425	1.4131	1.456	1.4529	1.3836	1.3791	1.4171	1.4381	1.3723	1.4738	1.4019	1.4185	1.3807	1.3845	1.3545	1.3683	1.3857	1.3356	1.3623	1.3694	1.3344	1.3493	1.311	1.3124	1.3269	1.3293	1.296	1.3371	1.3039	1.3397	1.3017	1.2958	1.2949	1.2873	1.2969	1.2867
1.44896	3.7733	1.6714	1.6244	1.7333	1.6803	1.7627	1.7439	1.7623	1.716	1.5296	1.5115	1.5614	1.5619	1.425	1.4131	1.4555	1.4523	1.5088	1.4949	1.4171	1.4376	1.469	1.4733	1.4014	1.418	1.4592	1.384	1.3545	1.3683	1.3851	1.3917	1.3618	1.3694	1.3339	1.3488	1.3105	1.3118	1.3263	1.3288	1.2955	1.3371	1.3453	1.2989	1.3017	1.2958	1.2949	1.2873	1.2963	1.2867
1.45902	3.7727	2.7535	2.3182	1.7333	1.6808	1.7622	1.7439	1.7618	1.716	1.5291	1.5121	1.5619	1.5619	1.425	1.4131	1.4555	1.4529	1.5083	1.3785	1.4176	1.4381	1.469	1.4733	1.4019	1.418	1.3807	1.384	1.4219	1.3688	1.3857	1.3922	1.3618	1.3188	1.3344	1.3488	1.3564	1.3564	1.3263	1.3288	1.3365	1.3376	1.3039	1.2984	1.3432	1.2963	1.2954	1.2878	1.2969	1.2867
1.46907	3.7733	1.6719	1.6244	1.7333	1.6808	1.7622	1.7434	1.4791	1.716	1.5291	1.5115	1.5619	1.5619	1.6005	1.572	1.4555	1.4523	1.5083	1.3785	1.4171	1.4376	1.469	1.38	1.4014	1.418	1.3801	1.384	1.3545	1.3683	1.3278	1.3356	1.3618	1.3689	1.3339	1.3488	1.3105	1.3564	1.3263	1.3293	1.3365	1.3371	1.3039	1.3391	1.3017	1.2958	1.2949	1.2873	1.2963	1.2867
1.47913	3.7727	2.754	1.6244	1.7333	1.6803	1.7622	1.7434	1.4791	1.716	1.5291	1.5115	1.5614	1.5624	1.6005	1.4125	1.4555	1.4523	1.5088	1.4954	1.4171	1.4381	1.469	1.3805	1.4019	1.418	1.3801	1.384	1.4219	1.3683	1.3851	1.3917	1.3623	1.3193	1.3339	1.3488	1.3105	1.3118	1.3269	1.3288	1.3365	1.3371	1.3044	1.2984	1.3017	1.3365	1.2954	1.2878	1.2969	1.2867
1.48918	1.6893	1.6714	1.6244	1.7339	1.6808	1.7622	1.4607	1.7623	1.4619	1.5291	1.5115	1.5614	1.5619	1.601	1.4125	1.4555	1.4523	1.3836	1.4949	1.4171	1.4376	1.3723	1.3805	1.4014	1.418	1.3807	1.384	1.3545	1.3688	1.3278	1.3356	1.3112	1.3689	1.3339	1.3488	1.3105	1.3564	1.3263	1.3288	1.3365	1.3376	1.3453	1.2984	1.3022	1.2958	1.2949	1.2873	1.2963	1.2867
1.49924	3.7727	1.6719	1.6244	1.7333	1.6808	1.7627	1.4612	1.4796	1.4614	1.5296	1.5121	1.5619	1.5624	1.4255	1.4131	1.456	1.4523	1.3841	1.3791	1.4176	1.4381	1.4695	1.3805	1.4014	1.4185	1.3801	1.3845	1.355	1.3688	1.3857	1.3361	1.3112	1.3193	1.3339	1.3493	1.3564	1.3124	1.3269	1.3293	1.337	1.2969	1.3044	1.2989	1.3022	1.2958	1.2954	1.2878	1.2963	1.2872
1.50929	3.7727	2.7535	1.6244	1.7339	1.6803	1.7622	1.7434	1.7618	1.716	1.8284	1.7794	1.5614	1.5619	1.6005	1.572	1.456	1.4523	1.5083	1.4949	1.4176	1.5593	1.469	1.38	1.4014	1.4185	1.4592	1.4597	1.4214	1.4349	1.3851	1.3356	1.3618	1.3689	1.3339	1.3488	1.3558	1.3569	1.3269	1.3288	1.3365	1.3371	1.3039	1.3397	1.3427	1.2958	1.2954	1.3274	1.2969	1.2867
1.51935	3.7727	1.6714	1.6244	1.7333	2.5134	1.7622	1.7434	1.7618	1.716	1.5291	1.5121	1.5614	1.5619	1.425	1.4125	1.4555	1.4523	1.5083	1.4954	1.4171	1.4376	1.469	1.3805	1.4014	1.418	1.3807	1.384	1.4219	1.3683	1.3851	1.3356	1.3107	1.3689	1.3339	1.3488	1.3105	1.3569	1.3269	1.3288	1.337	1.3376	1.3044	1.3391	1.3017	1.2963	1.2949	1.2878	1.2963	1.2867
1.5294	3.7727	1.6719	1.6249	1.7333	1.6803	1.7627	1.7439	1.4796	1.4614	1.8284	1.5115	1.5619	1.5624	1.425	1.4125	1.4555	1.4523	1.3841	1.4954	1.4171	1.4376	1.4695	1.38	1.4019	1.418	1.3801	1.3845	1.355	1.3683	1.3278	1.3356	1.3618	1.3188	1.3344	1.3488	1.311	1.3564	1.3263	1.3293	1.337	1.3371	1.3044	1.2989	1.3022	1.2963	1.2954	1.2873	1.2963	1.2872
1.53946	3.7727	1.6719	1.6244	1.7333	1.6803	1.7622	1.7439	1.7618	1.7166	1.5291	1.5115	1.5614	1.5619	1.425	1.4125	1.4555	1.4529	1.5088	1.4949	1.4176	1.4376	1.469	1.4733	1.4019	1.4185	1.3801	1.384	1.4214	1.3683	1.3851	1.3922	1.3623	1.3188	1.3339	1.3493	1.3564	1.3564	1.3263	1.3288	1.337	1.3371	1.3453	1.3397	1.3022	1.2958	1.2949	1.2878	1.2969	1.2867
1.54951	1.6893	1.6719	1.6244	1.7333	1.6803	1.7622	1.7434	1.4796	1.4619	1.5291	1.5115	1.3859	1.5624	1.425	1.5725	1.4555	1.4529	1.5083	1.4949	1.4171	1.4376	1.3728	1.38	1.4014	1.418	1.3801	1.3845	1.3545	1.3688	1.3284	1.3356	1.3618	1.3689	1.3339	1.3488	1.3558	1.3118	1.3263	1.3288	1.3365	1.3371	1.3039	1.2984	1.3017	1.2958	1.2949	1.2873	1.2963	1.2867
1.55957	3.7727	1.6714	2.3177	1.7333	1.6808	1.7622	1.7434	1.4791	1.4619	1.5296	1.7794	1.5614	1.5624	1.601	1.572	1.4555	1.4523	1.5088	1.3785	1.5394	1.4376	1.4695	1.3805	1.4014	1.418	1.3801	1.3845	1.4214	1.3688	1.3857	1.3922	1.3618	1.3689	1.385	1.3488	1.3564	1.3569	1.3263	1.3288	1.2955	1.2964	1.3044	1.3391	1.3022	1.2958	1.2954	1.2878	1.2963	1.2872
1.56962	3.7727	2.7535	1.6249	1.7339	1.6808	1.7622	1.7434	1.7618	1.716	1.5296	1.5121	1.5619	1.5624	1.425	1.572	1.4555	1.4523	1.5088	1.4949	1.4171	1.4381	1.469	1.4733	1.4019	1.418	1.3801	1.384	1.4214	1.3683	1.3278	1.3917	1.3618	1.3188	1.3339	1.3493	1.3558	1.3564	1.3263	1.3288	1.3365	1.3376	1.3453	1.3391	1.3017	1.3365	1.2949	1.2873	1.2963	1.2867
1.57968	1.6898	1.6714	1.6249	1.7333	1.6803	1.7627	1.7434	1.7623	1.4614	1.5291	1.5115	1.5614	1.5619	1.6005	1.4125	1.4555	1.4523	1.5083	1.4949	1.5388	1.4376	1.469	1.38	1.4014	1.418	1.3807	1.384	1.4214	1.3683	1.3851	1.3361	1.3618	1.3689	1.3339	1.3493	1.3564	1.3118	1.3263	1.3288	1.337	1.3371	1.3458	1.3391	1.3017	1.3365	1.2949	1.2873	1.2963	1.2867
1.58973	1.6893	1.6719	1.6249	1.7339	1.6808	1.7622	1.7434	1.4796	1.4614	1.5296	1.5115	1.5614	1.5624	1.4255	1.4125	1.456	1.4523	1.3841	1.4949	1.4171	1.4381	1.4695	1.3805	1.4014	1.4185	1.3807	1.3845	1.4219	1.3683	1.3284	1.3361	1.3112	1.3193	1.3339	1.3488	1.3564	1.3124	1.3269	1.3293	1.3365	1.3376	1.3039	1.2989	1.3017	1.2958	1.2949	1.2873	1.2969	1.2867
1.59979	1.6893	1.6719	1.6244	1.7333	1.6803	1.7622	1.7439	1.7618	1.4614	1.5291	1.7794	1.5614	1.5619	1.425	1.4125	1.4555	1.4529	1.5088	1.4949	1.4171	1.4381	1.3723	1.38	1.4014	1.418	1.3807	1.3845	1.355	1.3683	1.3857	1.3917	1.3623	1.3193	1.3339	1.3493	1.407	1.3564	1.3263	1.3288	1.3365	1.3371	1.3044	1.2984	1.3017	1.2958	1.2949	1.2878	1.2969	1.2872
1.60984	1.6893	1.6719	1.6249	1.7333	1.6808	1.7622	1.7439	1.4796	1.4619	1.5296	1.5121	1.5614	1.5619	1.425	1.572	1.456	1.4529	1.5083	1.4949	1.4176	1.4376	1.4695	1.38	1.4019	1.418	1.3801	1.3845	1.355	1.3683	1.3857	1.3356	1.3623	1.3188	1.3344	1.3493	1.3564	1.3564	1.3263	1.3288	1.3365	1.2964	1.3039	1.3391	1.3022	1.2963	1.2954	1.2873	1.2963	1.2872
1.6199	3.7727	1.6714	1.6244	1.7333	1.6803	1.7622	1.7434	1.7623	1.716	1.5291	1.5115	1.5614	1.5619	1.6005	1.4125	1.456	1.4523	1.5088	1.4949	1.4171	1.4376	1.469	1.4738	1.4014	1.4185	1.3801	1.384	1.4219	1.3683	1.3284	1.3917	1.3618	1.3188	1.3344	1.3493	1.3558	1.3564	1.3263	1.3293	1.337	1.3376	1.3044	1.3397	1.3432	1.2963	1.2949	1.3279	1.2963	1.2872
1.62995	1.6893	1.6719	1.6244	1.7339	1.6808	1.4629	1.7434	1.4796	1.4614	1.5291	1.5121	1.5619	1.5624	1.6005	1.4131	1.456	1.4529	1.3836	1.3785	1.4171	1.4376	1.3723	1.3805	1.4014	1.4185	1.3807	1.384	1.355	1.3683	1.3284	1.3917	1.3618	1.3694	1.3339	1.3488	1.3564	1.3564	1.3269	1.3293	1.3365	1.3371	1.3458	1.2989	1.3022	1.2963	1.2954	1.2873	1.2963	1.2867
1.64001	3.7733	2.754	1.6244	1.7333	1.6808	1.7627	1.7434	1.7623	1.4614	1.5296	1.5121	1.5619	1.5619	1.601	1.4125	1.4555	1.4523	1.5083	1.4949	1.4171	1.4376	1.469	1.38	1.4014	1.418	1.3801	1.384	1.3545	1.3683	1.3278	1.3356	1.3618	1.3689	1.3339	1.3488	1.3564	1.3569	1.3263	1.3293	1.3365	1.3371	1.3044	1.2984	1.3017	1.2958	1.2949	1.2878	1.2963	1.3274
1.65007	3.7727	1.6719	1.6249	1.7339	1.6808	1.7627	1.7439	1.4796	1.716	1.5296	1.5115	1.3864	1.5619	1.4255	1.4125	1.456	1.4523	1.3841	1.4954	1.4176	1.4376	1.3728	1.38	1.4014	1.418	1.3807	1.384	1.355	1.3683	1.3857	1.3356	1.3107	1.3188	1.3339	1.3036	1.3105	1.3124	1.3263	1.3293	1.337	1.2969	1.3044	1.2989	1.3022	1.2963	1.2954	1.2873	1.2963	1.2872
1.66012	3.7727	1.6714	1.6244	1.7339	1.6803	1.7627	1.7434	1.7623	1.716	1.5291	1.5115	1.5614	1.5619	1.425	1.4125	1.4555	1.4523	1.5083	1.4949	1.4171	1.4376	1.469	1.4733	1.4014	1.418	1.3807	1.384	1.4219	1.3683	1.3851	1.3361	1.3618	1.3689	1.3339	1.3488	1.3558	1.3569	1.3263	1.3288	1.3365	1.3376	1.3039	1.2984	1.3017	1.3365	1.2949	1.2873	1.2969	1.2867
1.67018	3.7733	1.6714	1.6244	1.7333	1.6808	1.4629	1.7439	1.4796	1.4619	1.5296	1.5115	1.5619	1.5619	1.4255	1.4131	1.456	1.4529	1.3841	1.4954	1.4171	1.4381	1.3728	1.3805	1.4014	1.418	1.3801	1.3845	1.355	1.3688	1.3857	1.3922	1.3623	1.3193	1.3344	1.3488	1.311	1.3124	1.3263	1.3288	1.337	1.3371	1.3458	1.2989	1.3017	1.2963	1.2954	1.2873	1.2963	1.2872
1.68023	3.7733	1.6714	1.6244	1.7333	1.6803	1.7622	1.7434	1.4791	1.716	1.5291	1.5121	1.5614	1.5619	1.6005	1.4125	1.4555	1.4529	1.5083	1.4949	1.4171	1.4381	1.3723	1.38	1.4014	1.3423	1.3801	1.384	1.3545	1.3683	1.3278	1.3361	1.3623	1.3694	1.3339	1.3488	1.3558	1.3118	1.3263	1.3288	1.3365	1.2964	1.3453	1.2984	1.3017	1.2958	1.2949	1.2873	1.2969	1.2867
1.69029	1.6898	2.7535	1.6244	1.7333	1.6808	1.4629	1.7439	1.7623	1.4614	1.5291	1.5121	1.5619	1.5619	1.425	1.4131	1.4555	1.4529	1.3841	1.3791	1.4171	1.4381	1.3723	1.4738	1.4014	1.418	1.3801	1.3845	1.3545	1.3688	1.3851	1.3922	1.3618	1.3188	1.3339	1.3493	1.3105	1.3124	1.3269	1.3293	1.2955	1.3376	1.3458	1.2989	1.3017	1.337	1.2949	1.2878	1.2969	1.2867
1.70034	3.7733	2.7535	1.6244	1.7333	1.6808	1.7622	1.7439	1.7623	1.4619	1.5291	1.5121	1.5619	1.5624	1.601	1.572	1.4555	1.4529	1.5083	1.4949	1.4171	1.4376	1.469	1.3805	1.4014	1.4185	1.3801	1.384	1.3545	1.3683	1.3284	1.3356	1.3618	1.3689	1.3344	1.3488	1.3558	1.3569	1.3263	1.3293	1.337	1.3376	1.3039	1.3391	1.3427	1.337	1.2954	1.2878	1.2969	1.2872
1.7104	3.7727	2.7535	1.6244	1.7333	1.6803	1.7622	1.7439	1.7618	1.4619	1.5291	1.5121	1.5614	1.5624	1.6005	1.4131	1.456	1.4529	1.5083	1.4949	1.4171	1.4376	1.469	1.38	1.4019	1.4185	1.3801	1.384	1.3545	1.3688	1.3857	1.3917	1.3623	1.3694	1.3344	1.3493	1.3105	1.3124	1.3263	1.3293	1.2955	1.3376	1.3453	1.2984	1.3022	1.2958	1.2954	1.2873	1.2963	1.2872
1.72045	3.7727	1.6714	2.3177	1.7333	1.6803	1.7622	1.7434	1.4791	1.716	1.5291	1.5115	1.5614	1.5619	1.425	1.4125	1.4555	1.4523	1.3836	1.4949	1.4171	1.4376	1.469	1.4733	1.4014	1.418	1.4592	1.384	1.3545	1.3688	1.3278	1.3356	1.3618	1.3689	1.3339	1.3488	1.3105	1.3564	1.3269	1.3288	1.3365	1.3371	1.3039	1.2984	1.3017	1.2958	1.2949	1.2873	1.3377	1.2867
1.73051	3.7727	1.6714	1.6244	1.7333	1.6808	1.4629	1.4607	1.7623	1.4619	1.5291	1.5115	1.3859	1.5624	1.4255	1.4125	1.4555	1.4529	1.5088	1.3791	1.4176	1.4381	1.3723	1.38	1.4019	1.3428	1.3807	1.384	1.355	1.3683	1.3278	1.3361	1.3618	1.3193	1.3339	1.3493	1.3105	1.3124	1.3263	1.3293	1.296	1.2969	1.3044	1.2989	1.3017	1.2958	1.2949	1.2878	1.2963	1.2872
1.74056	3.7727	1.6714	2.3177	1.7333	1.6808	1.7622	1.7434	1.7623	1.7166	1.5291	1.5115	1.5614	1.5619	1.601	1.572	1.4555	1.4523	1.5083	1.3791	1.5388	1.4376	1.469	1.4733	1.4014	1.418	1.3801	1.384	1.3545	1.3683	1.3851	1.3917	1.3618	1.3188	1.3339	1.3488	1.3558	1.3118	1.3263	1.3288	1.3365	1.3371	1.3039	1.2984	1.3427	1.2958	1.2949	1.2873	1.2963	1.2867
1.75062	3.7727	1.6719	2.3177	1.7333	1.6808	1.7627	1.7439	1.4791	1.716	1.5291	1.5115	1.5619	1.5624	1.425	1.4125	1.4555	1.4523	1.3836	1.4949	1.4171	1.4376	1.3723	1.4738	1.4019	1.4185	1.3807	1.384	1.3545	1.3683	1.3851	1.3361	1.3623	1.3193	1.3344	1.3493	1.311	1.3564	1.3269	1.3288	1.296	1.3376	1.3458	1.3397	1.3432	1.2963	1.2954	1.2878	1.2969	1.2872
1.76067	3.7733	1.6714	1.6249	1.7333	1.6803	1.7622	1.7434	1.4796	1.4614	1.5291	1.5121	1.5614	1.5619	1.6005	1.5725	1.456	1.4529	1.5088	1.4954	1.4171	1.4376	1.4695	1.4733	1.4014	1.418	1.3801	1.384	1.355	1.3683	1.3857	1.3356	1.3623	1.3689	1.3344	1.3488	1.3105	1.3124	1.3263	1.3288	1.3365	1.3371	1.3044	1.2984	1.3017	1.3365	1.2949	1.2878	1.2963	1.3279
1.77073	1.6893	1.6714	1.6244	1.7339	1.6803	1.7622	1.7434	1.7618	1.4614	1.5296	1.5115	1.5614	1.5619	1.425	1.4131	1.456	1.4523	1.5083	1.4949	1.4171	1.4376	1.469	1.3805	1.4014	1.418	1.3801	1.384	1.3545	1.4349	1.3857	1.3922	1.3618	1.3188	1.3344	1.3493	1.3105	1.3124	1.3269	1.3293	1.337	1.3371	1.3044	1.3397	1.3022	1.2958	1.2954	1.2873	1.2963	1.2867
1.78078	3.7727	1.6714	2.3182	1.7339	1.6808	1.7627	1.7439	1.7618	1.7166	1.5291	1.5115	1.5614	1.5624	1.601	1.4125	1.456	1.4523	1.5088	1.3785	1.4176	1.4381	1.4695	1.38	1.4014	1.418	1.3807	1.3201	1.355	1.3683	1.3278	1.3356	1.3618	1.3689	1.3339	1.3488	1.3564	1.3564	1.3263	1.3293	1.3365	1.3376	1.3453	1.3391	1.3017	1.2958	1.2949	1.2873	1.2963	1.2867
1.79084	3.7727	2.7535	2.3177	1.7333	1.6808	1.7627	1.7434	1.4796	1.4619	1.5296	1.7794	1.5619	1.5619	1.425	1.5725	1.456	1.4523	1.5083	1.4949	1.4171	1.4381	1.469	1.4738	1.4014	1.418	1.3807	1.3845	1.3545	1.3688	1.3857	1.3917	1.3623	1.3689	1.3339	1.3493	1.3564	1.3564	1.3263	1.3293	1.296	1.3376	1.3458	1.3397	1.3022	1.2963	1.2954	1.2878	1.2963	1.2872
1.80089	3.7727	2.754	2.3182	1.7339	1.6803	1.7622	1.7439	1.7623	1.7166	1.5296	1.5121	1.5614	1.5624	1.601	1.5725	1.4555	1.4529	1.5083	1.3791	1.4171	1.4381	1.4695	1.38	1.4019	1.4185	1.3801	1.3845	1.4214	1.4349	1.3857	1.3917	1.3618	1.3694	1.3344	1.3488	1.3564	1.3569	1.3269	1.3293	1.337	1.3376	1.3453	1.3397	1.3022	1.2958	1.2954	1.3279	1.2963	1.3274
1.81095	3.7727	2.7535	2.3177	1.7333	1.6803	1.7622	1.7434	1.7618	1.716	1.8284	1.5121	1.5614	1.5624	1.6005	1.5725	1.6253	1.4523	1.5088	1.4949	1.5388	1.4376	1.469	1.4733	1.4014	1.418	1.4592	1.384	1.4214	1.3688	1.3857	1.3917	1.3618	1.3694	1.3845	1.3493	1.3558	1.3564	1.3722	1.3737	1.3365	1.3371	1.3453	1.3391	1.3432	1.3365	1.3356	1.2878	1.3382	1.2867
1.82101	3.7727	1.6719	1.6249	1.7339	1.6803	1.7622	1.7439	1.4796	1.7166	1.5296	1.5121	1.5619	1.5619	1.4255	1.572	1.456	1.4523	1.5083	1.4954	1.4176	1.4376	1.469	1.38	1.4019	1.4185	1.4597	1.3845	1.3545	1.3688	1.3857	1.3922	1.3618	1.3694	1.3344	1.3493	1.3558	1.3569	1.3269	1.3293	1.337	1.3376	1.3039	1.3397	1.3022	1.3365	1.2954	1.2873	1.2969	1.2867
1.83106	3.7727	2.7535	1.6244	1.7339	1.6808	1.7627	1.7434	1.7623	1.716	1.5296	1.5121	1.5619	1.5619	1.6005	1.4125	1.4555	1.4529	1.5088	1.4949	1.4171	1.4376	1.469	1.4733	1.4014	1.418	1.3801	1.384	1.3545	1.3688	1.3851	1.3356	1.3618	1.3188	1.3339	1.3488	1.3564	1.3564	1.3263	1.3288	1.3365	1.3371	1.3453	1.3391	1.3017	1.3365	1.3356	1.2873	1.2969	1.2872
1.84112	3.7727	1.6714	1.6249	1.7333	1.6808	1.7627	1.7439	1.7623	1.716	1.5296	1.5115	1.5619	1.5624	1.601	1.5725	1.456	1.4529	1.5083	1.4949	1.4176	1.4381	1.4695	1.4738	1.4014	1.4185	1.4597	1.3845	1.4219	1.3688	1.3857	1.3922	1.3618	1.3694	1.3344	1.3493	1.3558	1.3569	1.3269	1.3293	1.337	1.3376	1.3044	1.3397	1.3432	1.2958	1.2954	1.2873	1.2969	1.2867
1.85117	3.7733	2.754	2.3182	1.7339	1.6803	1.7627	1.7434	1.7623	1.716	1.5296	1.5115	1.5619	1.5624	1.6005	1.5725	1.456	1.4523	1.5083	1.4949	1.5394	1.4381	1.4695	1.4738	1.4019	1.418	1.4597	1.3845	1.4219	1.4349	1.3857	1.3922	1.3623	1.3694	1.3339	1.3493	1.3564	1.3118	1.3263	1.3293	1.3365	1.3371	1.3458	1.3391	1.3017	1.2963	1.2954	1.2873	1.2969	1.2867
1.86123	3.7733	2.7535	2.3177	1.7339	2.5134	1.7622	1.7434	1.7618	1.4619	1.8284	1.7794	1.5614	1.5619	1.6005	1.572	1.4555	1.4523	1.5088	1.4949	1.5394	1.5598	1.469	1.4738	1.4014	1.418	1.4597	1.3845	1.4214	1.4343	1.3857	1.3917	1.3618	1.3694	1.3845	1.3488	1.3558	1.3564	1.3263	1.3288	1.3365	1.3371	1.3453	1.3397	1.3427	1.2958	1.3356	1.3274	1.3377	1.3274
1.87128	1.6893	1.6714	1.6244	1.7333	1.6808	1.7627	1.7439	1.4791	1.716	1.5291	1.5121	1.5619	1.5619	1.6005	1.5725	1.456	1.4529	1.3836	1.3791	1.4171	1.4376	1.4695	1.38	1.4019	1.418	1.3801	1.384	1.3545	1.3688	1.3851	1.3917	1.3618	1.3694	1.3339	1.3493	1.3105	1.3124	1.3263	1.3293	1.3365	1.3376	1.3453	1.2984	1.3022	1.2963	1.2954	1.2878	1.2963	1.2867
1.88134	3.7727	1.6714	1.6244	1.7333	1.6803	1.7622	1.4607	1.4791	1.4614	1.5291	1.5121	1.5619	1.5624	1.6005	1.572	1.4555	1.4523	1.5083	1.3791	1.4171	1.4376	1.469	1.38	1.4014	1.418	1.3801	1.384	1.4214	1.3688	1.3278	1.3356	1.3618	1.3193	1.3339	1.3488	1.3105	1.3564	1.3717	1.3288	1.2955	1.2964	1.3453	1.2984	1.3017	1.337	1.2949	1.2873	1.2963	1.2867
1.89139	3.7733	1.6719	1.6249	1.7339	1.6803	1.7627	1.4612	1.4796	1.4619	1.5296	1.5115	1.3864	1.3926	1.4255	1.4125	1.456	1.3365	1.3841	1.3791	1.4171	1.4381	1.3728	1.3805	1.4019	1.418	1.3801	1.3201	1.355	1.3688	1.3857	1.3361	1.3623	1.3193	1.3339	1.3488	1.311	1.3124	1.3263	1.3293	1.2955	1.3376	1.3044	1.2989	1.3022	1.2963	1.2949	1.2878	1.2969	1.2872
1.90145	3.7733	1.6719	1.6244	1.7339	1.6803	1.7622	1.4607	1.4791	1.4614	1.5296	1.5115	1.5614	1.5619	1.6005	1.4125	1.4555	1.4529	1.5088	1.4949	1.4171	1.4376	1.3723	1.4738	1.4019	1.418	1.3801	1.384	1.3545	1.3683	1.3278	1.3356	1.3618	1.3689	1.3339	1.3488	1.3558	1.3564	1.3263	1.3288	1.3365	1.3376	1.3039	1.2984	1.3017	1.3365	1.2949	1.2878	1.2963	1.2872
1.9115	3.7727	1.6719	2.3182	1.7339	1.6803	1.7627	1.7434	1.7623	1.716	1.8284	1.5121	1.5614	1.5619	1.601	1.572	1.4555	1.4523	1.5083	1.4949	1.4176	1.4381	1.4695	1.4733	1.4019	1.418	1.3801	1.384	1.355	1.4343	1.3857	1.3917	1.3623	1.3193	1.3339	1.3493	1.3564	1.3564	1.3269	1.3288	1.3365	1.3371	1.3458	1.2989	1.3017	1.3365	1.2954	1.2873	1.2969	1.2867
1.92156	1.6893	1.6714	1.6249	1.7333	1.6803	1.7627	1.7439	1.4791	1.7166	1.5296	1.5121	1.5619	1.5619	1.4255	1.4131	1.4555	1.4523	1.5088	1.4954	1.4171	1.4376	1.3723	1.38	1.4019	1.4185	1.3801	1.384	1.3545	1.3688	1.3278	1.3356	1.3112	1.3188	1.3344	1.3488	1.3564	1.3124	1.3263	1.3288	1.2955	1.3371	1.3044	1.2984	1.3022	1.2963	1.2954	1.2878	1.2969	1.2867
1.93161	1.6893	1.6714	2.3182	1.7333	1.6803	1.7622	1.7434	1.7623	1.716	1.5291	1.5115	1.5614	1.5624	1.4255	1.4125	1.4555	1.4523	1.3836	1.3785	1.4171	1.4376	1.469	1.38	1.4014	1.4185	1.3801	1.3845	1.4214	1.3683	1.3851	1.3917	1.3112	1.3188	1.3344	1.3493	1.3558	1.3124	1.3263	1.3288	1.3365	1.2969	1.3039	1.2984	1.3017	1.2958	1.2949	1.2873	1.2963	1.2872
1.94167	1.6893	1.6719	1.6244	1.7339	1.6808	1.7627	1.7439	1.4791	1.4614	1.5291	1.5121	1.5614	1.5619	1.425	1.4125	1.4555	1.4523	1.5083	1.3785	1.4171	1.4381	1.3723	1.38	1.4014	1.418	1.3807	1.384	1.4214	1.3683	1.3278	1.3356	1.3623	1.3188	1.3339	1.3493	1.3558	1.3569	1.3263	1.3288	1.3365	1.3371	1.3039	1.2984	1.3022	1.2958	1.2949	1.3274	1.2963	1.2872
1.95172	3.7727	1.6714	1.6249	1.7339	1.6808	1.7622	1.7434	1.4796	1.4614	1.5296	1.5121	1.5614	1.5619	1.4255	1.572	1.456	1.4523	1.3836	1.3785	1.4176	1.4376	1.4695	1.4733	1.4014	1.4185	1.3807	1.3845	1.355	1.3683	1.3851	1.3922	1.3618	1.3188	1.3344	1.3488	1.3105	1.3118	1.3269	1.3293	1.337	1.3371	1.3044	1.3397	1.3017	1.2958	1.2949	1.2873	1.2963	1.2872
1.96178	3.7727	2.7535	2.3177	1.7333	1.6803	1.7622	1.7439	1.4791	1.4614	1.5296	1.5121	1.5619	1.5624	1.601	1.4125	1.4555	1.4523	1.5083	1.4954	1.4176	1.4381	1.4695	1.4738	1.4014	1.418	1.3807	1.384	1.4219	1.3688	1.3851	1.3356	1.3623	1.3188	1.3344	1.3488	1.3564	1.3569	1.3263	1.3293	1.3365	1.3371	1.3453	1.3391	1.3017	1.3365	1.2954	1.2878	1.2963	1.2867
1.97183	1.6898	2.7535	1.6244	1.7333	1.6803	1.7622	1.7434	1.7618	1.716	1.5291	1.5121	1.3859	1.5619	1.425	1.4125	1.4555	1.4523	1.5083	1.4949	1.4171	1.4376	1.3728	1.4733	1.4014	1.418	1.3801	1.3845	1.3545	1.3683	1.3857	1.3356	1.3618	1.3188	1.3339	1.3488	1.3558	1.3124	1.3263	1.3288	1.3365	1.3371	1.3039	1.2984	1.3022	1.2958	1.2954	1.2873	1.2963	1.2867
1.98189	3.7733	1.6714	1.6244	1.7339	1.6808	1.7622	1.7439	1.4791	1.4614	1.5291	1.5115	1.5614	1.5624	1.601	1.4125	1.456	1.4523	1.5088	1.4954	1.4171	1.4376	1.4695	1.3805	1.4014	1.3428	1.3801	1.384	1.355	1.3683	1.3851	1.3356	1.3618	1.3193	1.3339	1.3488	1.3558	1.3124	1.3263	1.3293	1.296	1.2964	1.3044	1.2989	1.3017	1.2958	1.2949	1.2878	1.2969	1.2872
1.99194	3.7727	2.7535	1.6244	1.7333	1.6803	1.7622	1.7434	1.7618	1.716	1.5291	1.5115	1.5614	1.5619	1.6005	1.4125	1.456	1.4523	1.5083	1.4949	1.4171	1.4376	1.3723	1.38	1.4014	1.418	1.3801	1.384	1.3545	1.3688	1.3851	1.3356	1.3618	1.3188	1.3339	1.3488	1.3558	1.3569	1.3263	1.3288	1.3365	1.3371	1.3039	1.2984	1.3017	1.2963	1.2949	1.3274	1.2963	1.2867
2.002	3.7733	1.6719	1.6249	1.7339	1.6808	1.7627	1.7439	1.4791	1.4619	1.5296	1.78	1.5619	1.5624	1.4255	1.4131	1.456	1.4529	1.3841	1.3791	1.4176	1.4381	1.469	1.3805	1.3246	1.4185	1.3807	1.3845	1.355	1.3688	1.3857	1.3361	1.3107	1.3188	1.3344	1.3493	1.3558	1.3564	1.3269	1.3293	1.2955	1.2964	1.3044	1.2989	1.3022	1.2963	1.2954	1.2873	1.2969	1.2867
[truncated: 440 more columns]
