# Supplementary material for: Correction: Characterization of Calmodulin-Free Murine Inducible Nitric-Oxide Synthase
Source: PLoS One. 2020 Oct 9;15(10):e0240744. doi: 10.1371/journal.pone.0240744 (PMC7546496; doi:10.1371/journal.pone.0240744)
Supplement: S9 File — (ZIP) [file pone.0240744.s009.zip › S9 File/Attachment#18C_Flavin_iNOSminusCaM.txt]

File Info:"	DX2 Kinetics File:iNOSminus_CaM2.ksd | 18/04/2012 18:35:10 Temp: 9.8
	300.4	301.2	302	302.9	303.7	304.5	305.3	306.1	307	307.8	308.7	309.5	310.3	311.2	312	312.8	313.6	314.5	315.3	316.1	316.9	317.7	318.6	319.4	320.2	321	321.9	322.7	323.5	324.3	325.1	326	326.8	327.6	328.5	329.4	330.2	331	331.8	332.6	333.5	334.3	335.1	335.9	336.8	337.6	338.4	339.2	340
0.001	1.2151	1.2189	1.0944	1.134	1.1295	1.0666	1.0742	1.0931	1.0182	1.0532	1.058	1.0191	1.0319	0.99978	1.0088	0.98744	0.99843	0.98673	0.99696	0.98441	1.0049	0.99246	1.0083	0.99537	0.98454	0.98308	0.96974	0.96998	0.98675	0.97835	0.99087	0.96413	0.97648	0.98997	0.98106	0.99032	0.99581	0.98603	0.99093	0.99622	0.99872	0.98427	1.0007	0.98316	0.97945	0.97804	0.99271	0.97617	0.98953
0.01106	1.2151	1.0971	1.2103	1.134	1.1295	1.0661	1.0742	1.0152	1.0944	1.0532	1.058	0.96065	1.0314	0.99978	1.0083	0.98692	0.99843	0.98621	0.99696	0.98388	1.0044	0.99246	0.97402	0.9636	0.98454	0.95455	0.96922	0.96998	0.98623	0.95499	0.96771	0.96413	0.97648	0.96835	0.98106	0.99032	0.97532	0.9668	0.97125	0.97699	0.97956	0.98375	0.98209	0.96475	0.97893	0.95969	0.97369	0.97669	0.96985
0.02111	1.2145	1.2189	1.0939	1.0372	1.0356	1.0661	0.99626	1.0152	1.0182	0.98633	0.9933	0.96065	0.97409	0.94919	0.95914	0.94159	0.95387	0.94485	0.95655	0.94639	0.93287	0.92608	0.94276	0.93398	0.92752	0.92875	0.91935	0.9217	0.93869	0.93333	0.92479	0.92275	0.93542	0.92901	0.92309	0.93256	0.9204	0.93125	0.93581	0.92394	0.92721	0.93104	0.92922	0.93063	0.92658	0.92517	0.92116	0.92346	0.9175
0.03117	1.0904	1.0971	1.0944	1.0378	1.0362	1.0666	0.99678	1.0152	0.95378	0.98685	0.9933	0.96065	0.924	0.94867	0.95862	0.94211	0.91398	0.94485	0.91906	0.9124	0.93287	0.89614	0.91315	0.90678	0.90211	0.90342	0.89566	0.89943	0.89542	0.91172	0.90534	0.90398	0.89843	0.89293	0.90589	0.89844	0.90405	0.89794	0.90261	0.89238	0.89523	0.89834	0.89724	0.89856	0.8946	0.89371	0.88938	0.87553	0.885
0.04122	1.2145	1.0971	1.0939	1.0378	1.0356	1.0661	0.99626	1.0147	0.95378	0.9284	0.93609	0.96065	0.92347	0.94867	0.91406	0.90055	0.91398	0.90709	0.91906	0.91188	0.93235	0.89561	0.88491	0.88073	0.90159	0.90342	0.89566	0.89891	0.89542	0.8916	0.88573	0.8855	0.89791	0.89293	0.88834	0.88159	0.8873	0.88167	0.88639	0.87667	0.88008	0.88363	0.88157	0.88284	0.87893	0.87856	0.87483	0.87553	0.86985
0.05128	1.0899	1.0971	1.0944	1.0372	1.0356	0.98701	0.99626	0.94862	0.95378	0.9284	0.93609	0.91007	0.92347	0.90296	0.91458	0.90055	0.91346	0.90709	0.91906	0.88043	0.90038	0.89561	0.88543	0.88021	0.87712	0.90394	0.89566	0.89891	0.8949	0.8916	0.88573	0.88498	0.88031	0.89293	0.88886	0.88159	0.88782	0.8822	0.88691	0.87667	0.87956	0.88311	0.88157	0.88284	0.87945	0.87804	0.87483	0.87605	0.86985
0.06133	1.0904	1.0977	1.0027	1.0372	0.95886	0.98753	0.93023	0.94914	0.95378	0.9284	0.93609	0.90955	0.92347	0.90296	0.91406	0.90055	0.91398	0.90709	0.88551	0.87991	0.8706	0.89614	0.88491	0.85563	0.87712	0.87995	0.87367	0.87773	0.87478	0.87237	0.86744	0.8855	0.88083	0.87648	0.87247	0.88211	0.87217	0.88167	0.88691	0.87667	0.87956	0.88363	0.88157	0.88337	0.87893	0.87804	0.87483	0.87605	0.86985
0.07139	1.0899	1.0021	1.0027	0.9587	0.95886	0.92015	0.87293	0.89184	0.89769	0.8773	0.88648	0.86383	0.87867	0.8616	0.87365	0.86306	0.87701	0.87287	0.8534	0.85065	0.87112	0.86812	0.85885	0.83236	0.85396	0.85768	0.85326	0.85806	0.8753	0.85396	0.86744	0.86726	0.88031	0.85962	0.87195	0.86585	0.87217	0.867	0.87124	0.86199	0.86545	0.86891	0.86693	0.86817	0.86429	0.87804	0.87431	0.87553	0.86985
0.08144	1.0899	1.0027	1.0022	0.95818	0.95886	0.92015	0.93023	0.89132	0.89769	0.9284	0.88596	0.90955	0.87815	0.90296	0.87365	0.86306	0.87701	0.87235	0.88499	0.85065	0.87112	0.8676	0.85885	0.85563	0.85396	0.85768	0.85274	0.85754	0.85555	0.85448	0.86744	0.86726	0.86339	0.86014	0.85616	0.86585	0.87165	0.86648	0.87124	0.86199	0.86492	0.86839	0.86745	0.85397	0.85013	0.8634	0.86028	0.86133	0.85521
0.0915	1.0899	1.0021	1.0022	0.95818	0.95886	0.92015	0.93023	0.89132	0.89769	0.8773	0.84154	0.86435	0.87815	0.8616	0.87365	0.86306	0.84242	0.84019	0.8534	0.85013	0.84273	0.84181	0.83427	0.83236	0.83197	0.83702	0.85274	0.85754	0.85555	0.85396	0.8499	0.85023	0.8471	0.8444	0.85668	0.85118	0.85654	0.85233	0.85661	0.84831	0.85076	0.85467	0.85329	0.85449	0.85065	0.84976	0.84619	0.84658	0.84105
0.10155	0.99369	1.0027	1.0027	0.95818	0.89365	0.86274	0.93075	0.89184	0.84803	0.87782	0.84154	0.86383	0.83763	0.8616	0.8372	0.86358	0.84294	0.84071	0.82395	0.82278	0.84273	0.81699	0.83427	0.83288	0.83197	0.8365	0.8333	0.83876	0.83766	0.83629	0.83303	0.83436	0.84763	0.8444	0.84145	0.83598	0.82834	0.83813	0.84297	0.83404	0.83757	0.84089	0.83906	0.84022	0.83694	0.83605	0.83255	0.83331	0.82786
0.11161	0.99317	1.0021	0.92653	0.89132	0.89365	0.92015	0.87345	0.89184	0.84803	0.8321	0.84154	0.82247	0.83711	0.82383	0.83668	0.82906	0.84242	0.81024	0.82395	0.82226	0.81655	0.81647	0.811	0.81028	0.81104	0.8163	0.81369	0.81976	0.81947	0.81932	0.83303	0.81805	0.83141	0.82869	0.81197	0.82178	0.81414	0.82386	0.81544	0.82072	0.82376	0.82701	0.82576	0.81396	0.82312	0.82223	0.8188	0.81943	0.81456
0.12166	0.99369	0.92477	0.92653	0.89132	0.89365	0.86274	0.82232	0.84071	0.84803	0.83158	0.84101	0.82299	0.83711	0.82383	0.80313	0.82854	0.81083	0.81024	0.79638	0.7966	0.81655	0.79352	0.811	0.78927	0.81104	0.8163	0.7954	0.80204	0.81947	0.80351	0.80167	0.80334	0.81626	0.80033	0.79871	0.80803	0.8014	0.81105	0.81544	0.80779	0.81086	0.81457	0.80086	0.81448	0.81075	0.80985	0.80649	0.80699	0.80166
0.13172	0.99369	1.0027	0.92705	0.95818	0.89417	0.86222	0.82284	0.84123	0.84855	0.8321	0.84101	0.82299	0.83711	0.82383	0.80313	0.79657	0.81083	0.81024	0.79638	0.7966	0.81707	0.81647	0.78892	0.81028	0.81156	0.81682	0.79592	0.80256	0.8025	0.80299	0.80115	0.80334	0.81678	0.79981	0.79871	0.79522	0.80088	0.81053	0.81596	0.80779	0.81138	0.80198	0.80086	0.80193	0.7977	0.79681	0.80649	0.7944	0.80166
0.14177	0.99317	1.0021	1.0022	0.89132	0.89365	0.86274	0.87345	0.84071	0.84855	0.8321	0.84101	0.82299	0.83711	0.82383	0.80261	0.79709	0.81135	0.81076	0.7969	0.7966	0.81655	0.79352	0.78892	0.81028	0.79159	0.79701	0.79592	0.80256	0.8025	0.81984	0.80115	0.80334	0.80214	0.80033	0.79871	0.7947	0.8014	0.79812	0.80254	0.79575	0.79885	0.80198	0.80034	0.80193	0.81075	0.79681	0.7935	0.80647	0.78914
0.15183	0.99317	0.92425	0.92705	0.89132	0.83696	0.86222	0.87293	0.84071	0.84803	0.8321	0.84101	0.82247	0.83763	0.82383	0.80261	0.79657	0.78138	0.81024	0.7969	0.79608	0.79237	0.793	0.78892	0.78927	0.81156	0.79753	0.7954	0.80204	0.8025	0.80299	0.80115	0.80282	0.78746	0.79981	0.79819	0.79522	0.80088	0.7976	0.80254	0.80831	0.79833	0.80146	0.80034	0.80193	0.7977	0.79681	0.7935	0.79388	0.78862
0.16188	0.99317	1.0027	0.92705	0.95818	0.89365	0.86222	0.87345	0.84123	0.84803	0.83158	0.80029	0.82247	0.79961	0.82383	0.8372	0.79657	0.81083	0.81024	0.7969	0.79608	0.79185	0.793	0.81152	0.78927	0.79107	0.79701	0.79592	0.80204	0.80302	0.78724	0.80115	0.80282	0.80162	0.79981	0.79819	0.79522	0.80088	0.7976	0.80254	0.79523	0.79885	0.80198	0.78816	0.78972	0.78552	0.79681	0.79402	0.7944	0.78914
0.17194	0.99369	0.92477	0.86263	0.89132	0.89417	0.86222	0.82232	0.84123	0.84803	0.83158	0.84154	0.78523	0.83763	0.78962	0.80313	0.79709	0.81135	0.78275	0.7969	0.79608	0.79237	0.79352	0.78892	0.78979	0.79107	0.79753	0.7954	0.80204	0.80302	0.78776	0.78604	0.7881	0.78798	0.78658	0.78535	0.78177	0.78854	0.78557	0.79054	0.79575	0.78668	0.80146	0.78816	0.78972	0.78604	0.78463	0.7819	0.7944	0.77644
0.18199	0.99369	1.0021	0.92705	0.83391	0.89365	0.86222	0.87345	0.84071	0.80346	0.8321	0.80081	0.82247	0.79961	0.82383	0.80313	0.79657	0.7819	0.78275	0.7969	0.7719	0.79237	0.79352	0.78944	0.78927	0.77198	0.79701	0.79592	0.80256	0.8025	0.78776	0.78604	0.78862	0.78746	0.78606	0.79871	0.79522	0.78801	0.78504	0.79054	0.79523	0.78668	0.78923	0.78816	0.7892	0.7977	0.78463	0.7819	0.78217	0.78914
0.19205	0.99317	0.92425	0.92653	0.89132	0.89365	0.86222	0.87345	0.84071	0.80346	0.83158	0.84154	0.82247	0.79961	0.82383	0.80261	0.79657	0.78138	0.81024	0.79638	0.79608	0.79185	0.793	0.78892	0.78927	0.79107	0.79701	0.7954	0.80256	0.8025	0.78724	0.80115	0.7881	0.80162	0.78606	0.78483	0.78177	0.78801	0.7976	0.79001	0.79523	0.78616	0.78923	0.78816	0.7892	0.78552	0.78463	0.78138	0.78165	0.78862
0.20211	0.99369	0.92425	0.92705	0.89184	0.89417	0.86274	0.87293	0.84123	0.80346	0.83158	0.80081	0.82247	0.79961	0.82436	0.80313	0.79657	0.7819	0.78275	0.7969	0.7719	0.79237	0.79352	0.78944	0.78927	0.79159	0.79701	0.79592	0.78553	0.78669	0.78776	0.78656	0.78862	0.77375	0.78606	0.78483	0.78229	0.78854	0.78557	0.79054	0.78303	0.78616	0.78975	0.78816	0.77785	0.78604	0.78515	0.7819	0.78217	0.77696
0.21216	0.99317	0.92477	0.92705	0.89184	0.89365	0.92067	0.82284	0.84071	0.80346	0.79074	0.80081	0.82299	0.80014	0.82436	0.80313	0.79657	0.78138	0.78275	0.79638	0.79608	0.79237	0.79352	0.78944	0.78927	0.79159	0.77905	0.77838	0.80256	0.78669	0.78724	0.78656	0.78862	0.78798	0.78658	0.78483	0.78229	0.78801	0.78504	0.79054	0.78355	0.78616	0.77785	0.78869	0.78972	0.78552	0.77331	0.78138	0.78165	0.77644
0.22222	0.99317	0.92425	0.92653	0.89184	0.89417	0.86222	0.87345	0.84071	0.80398	0.79074	0.80029	0.82299	0.80014	0.78962	0.80313	0.76679	0.7819	0.78223	0.79638	0.7966	0.79237	0.793	0.78944	0.78927	0.7725	0.77853	0.77785	0.78553	0.78616	0.78724	0.78656	0.77438	0.77375	0.78606	0.78483	0.78229	0.78854	0.78557	0.77836	0.78355	0.78616	0.77785	0.78816	0.77733	0.78552	0.77331	0.7819	0.78165	0.77644
0.23227	0.99317	0.92425	0.92653	0.89132	0.83696	0.86222	0.82284	0.84123	0.80398	0.79022	0.80029	0.82299	0.79961	0.7891	0.80261	0.79709	0.78138	0.78223	0.77045	0.77138	0.76849	0.79352	0.78892	0.78979	0.79107	0.77853	0.77838	0.78553	0.78669	0.78724	0.78604	0.77386	0.78746	0.78606	0.78483	0.78177	0.77552	0.78504	0.77784	0.78303	0.78616	0.78923	0.77632	0.77733	0.77368	0.78463	0.7819	0.78165	0.7646
0.24233	0.99317	0.92477	0.92653	0.89184	0.89417	0.86274	0.87293	0.84071	0.84855	0.8321	0.80029	0.78471	0.79961	0.7891	0.77154	0.79709	0.78138	0.78275	0.77045	0.7719	0.76849	0.77074	0.76843	0.76922	0.77198	0.77905	0.77838	0.78553	0.78616	0.78724	0.77144	0.77386	0.77427	0.77326	0.77239	0.78229	0.77604	0.78504	0.77836	0.77116	0.77431	0.77785	0.77684	0.77785	0.7742	0.77279	0.78138	0.76975	0.76512
0.25238	0.99369	1.0021	0.86263	0.89184	0.89417	0.86222	0.87345	0.84123	0.80346	0.8321	0.80081	0.82299	0.80014	0.7891	0.80313	0.79709	0.7819	0.78275	0.77097	0.7719	0.79237	0.793	0.78944	0.76974	0.79107	0.77905	0.77838	0.78553	0.78669	0.78776	0.77196	0.77386	0.77427	0.77326	0.78535	0.76922	0.77604	0.77284	0.77836	0.78355	0.78668	0.77733	0.77684	0.77733	0.7742	0.77331	0.7819	0.77028	0.77696
0.26244	0.99317	0.92425	0.92653	0.89132	0.83748	0.86274	0.82284	0.7959	0.80346	0.79022	0.80029	0.82299	0.80014	0.7891	0.80313	0.79657	0.7819	0.78223	0.77097	0.7966	0.76849	0.77126	0.78892	0.76922	0.77198	0.77905	0.77838	0.78501	0.77042	0.77205	0.78656	0.77438	0.77427	0.77273	0.77186	0.76922	0.77552	0.77284	0.77836	0.78303	0.78616	0.77733	0.77632	0.77733	0.77368	0.77331	0.76959	0.76975	0.7646
0.27249	0.99369	0.92477	0.92705	0.89132	0.83696	0.86222	0.82232	0.84071	0.80346	0.8321	0.80029	0.78471	0.79961	0.78962	0.77102	0.79657	0.7819	0.78223	0.77045	0.79608	0.76849	0.77074	0.78892	0.76974	0.77198	0.77853	0.77785	0.78553	0.78669	0.77257	0.77196	0.77386	0.77375	0.77273	0.77186	0.76922	0.77604	0.77284	0.77784	0.77116	0.77431	0.77733	0.77632	0.77733	0.77368	0.77331	0.76959	0.76975	0.76512
0.28255	0.99317	0.92477	0.86263	0.89184	0.89417	0.86274	0.82284	0.7959	0.80398	0.79074	0.80081	0.78471	0.80014	0.78962	0.80261	0.76732	0.7819	0.75591	0.77045	0.7719	0.76901	0.77126	0.76843	0.76974	0.7725	0.77905	0.77838	0.76862	0.77094	0.77205	0.77196	0.77438	0.77375	0.77326	0.77186	0.76922	0.77604	0.77336	0.76652	0.77168	0.77483	0.77785	0.76531	0.7663	0.76267	0.77331	0.77011	0.77028	0.76512
0.2926	0.99317	0.92477	0.86211	0.89132	0.89365	0.86222	0.82284	0.84071	0.80398	0.79074	0.80029	0.78471	0.80014	0.78962	0.77102	0.76732	0.7819	0.78223	0.77045	0.7719	0.76849	0.77074	0.76843	0.76974	0.7725	0.77853	0.77785	0.78553	0.77042	0.77257	0.77144	0.77386	0.77375	0.77273	0.77186	0.76974	0.77552	0.77284	0.76652	0.77116	0.77483	0.77733	0.77632	0.7663	0.7742	0.77279	0.76959	0.76975	0.7646
0.30266	0.99317	0.92425	0.86211	0.89132	0.89417	0.81164	0.82232	0.79538	0.80346	0.8321	0.80081	0.78471	0.79961	0.78962	0.80261	0.76679	0.7819	0.78223	0.77045	0.7719	0.76901	0.77074	0.76843	0.76974	0.7725	0.77853	0.77785	0.76915	0.78669	0.77205	0.77144	0.77386	0.77375	0.77326	0.77239	0.76974	0.77552	0.77284	0.77784	0.77168	0.77483	0.77785	0.77684	0.76578	0.7742	0.76126	0.76959	0.75818	0.76512
0.31271	0.99317	0.92477	0.92653	0.89132	0.83696	0.86222	0.82232	0.84071	0.80398	0.83158	0.80029	0.82247	0.79961	0.7891	0.80261	0.76679	0.78138	0.78223	0.77045	0.77138	0.79185	0.77074	0.76791	0.76974	0.77198	0.77853	0.77785	0.76915	0.77042	0.77205	0.77196	0.77386	0.77375	0.77273	0.78483	0.76922	0.76337	0.77284	0.77784	0.77116	0.77431	0.77733	0.77632	0.76578	0.77368	0.76126	0.77011	0.76975	0.7646
0.32277	0.99369	0.92425	0.86263	0.89184	0.83696	0.81164	0.82284	0.79538	0.80346	0.79022	0.76306	0.78471	0.80014	0.78962	0.77154	0.76732	0.7819	0.75643	0.77097	0.7719	0.76901	0.77126	0.76843	0.76974	0.7725	0.76133	0.76151	0.76915	0.77094	0.77257	0.75784	0.7606	0.76098	0.76033	0.77239	0.76974	0.76389	0.77336	0.766	0.76012	0.77483	0.76627	0.76531	0.7663	0.76215	0.76178	0.75863	0.7587	0.75359
0.33282	0.91463	0.92477	0.92705	0.89184	0.83696	0.86274	0.82232	0.7959	0.80346	0.83158	0.80081	0.78523	0.79961	0.7891	0.80313	0.76732	0.7538	0.78275	0.77097	0.77138	0.76849	0.77126	0.76843	0.76974	0.77198	0.77905	0.77838	0.76915	0.77042	0.77205	0.77144	0.77386	0.76045	0.77326	0.75928	0.76922	0.77552	0.76097	0.766	0.77116	0.76278	0.76575	0.76531	0.7663	0.76267	0.76126	0.75863	0.76975	0.76512
0.34288	0.99317	0.92477	0.92653	0.89184	0.83696	0.81164	0.82232	0.84123	0.80346	0.79074	0.80029	0.78523	0.76562	0.7891	0.80261	0.76679	0.7819	0.75643	0.77045	0.77138	0.76849	0.77126	0.76843	0.76922	0.7725	0.77853	0.76099	0.76862	0.77042	0.75737	0.75784	0.7606	0.76045	0.77326	0.77239	0.76922	0.76389	0.77284	0.766	0.77116	0.76278	0.76627	0.76479	0.76578	0.76215	0.76178	0.77011	0.7587	0.75307
0.35293	0.99317	0.92477	0.92705	0.89132	0.83696	0.81112	0.82232	0.79538	0.80346	0.79074	0.80029	0.78471	0.79961	0.7891	0.77102	0.76679	0.7538	0.78223	0.77045	0.77138	0.79237	0.77074	0.76791	0.76922	0.77198	0.77853	0.76099	0.76862	0.77042	0.77205	0.75732	0.76008	0.77427	0.77273	0.77239	0.76922	0.76337	0.77336	0.76652	0.77168	0.77431	0.76575	0.76479	0.76578	0.76215	0.76126	0.75811	0.75818	0.75307
0.36299	0.99317	0.92477	0.92653	0.89132	0.89417	0.81112	0.82284	0.79538	0.80398	0.79022	0.80029	0.78471	0.79961	0.78962	0.77102	0.76679	0.7538	0.75591	0.77097	0.7719	0.76901	0.77074	0.76843	0.76974	0.7725	0.76133	0.76151	0.76915	0.77094	0.77257	0.75784	0.7606	0.77427	0.76033	0.7598	0.75701	0.76389	0.76149	0.76652	0.76012	0.76278	0.76575	0.76531	0.75504	0.76267	0.76126	0.75863	0.75818	0.7646
0.37305	0.99317	0.92477	0.92705	0.89184	0.83696	0.81164	0.82284	0.79538	0.80398	0.79022	0.80081	0.78471	0.76562	0.7891	0.77154	0.76679	0.7538	0.75643	0.77097	0.7719	0.76849	0.77126	0.76843	0.76974	0.77198	0.76133	0.76151	0.76915	0.77094	0.77257	0.75784	0.76008	0.76098	0.7598	0.75928	0.75753	0.76389	0.76097	0.76652	0.7596	0.7633	0.76627	0.76531	0.7663	0.76267	0.76178	0.75811	0.7587	0.75307
0.3831	0.99369	0.92425	0.86263	0.83391	0.83748	0.81164	0.82232	0.7959	0.80398	0.8321	0.80029	0.82299	0.80014	0.7891	0.77154	0.76732	0.78138	0.78275	0.77097	0.77138	0.76849	0.77126	0.76791	0.76974	0.77198	0.76081	0.77838	0.76862	0.77042	0.75789	0.75784	0.7606	0.76098	0.76033	0.7598	0.76974	0.76337	0.76097	0.76652	0.77116	0.77431	0.76627	0.76479	0.76578	0.76215	0.76126	0.75811	0.75818	0.75307
0.39316	0.99317	0.92425	0.92705	0.83339	0.83696	0.81112	0.82232	0.7959	0.80346	0.79022	0.80029	0.78471	0.79961	0.7891	0.77102	0.76679	0.7538	0.75591	0.77045	0.77138	0.76849	0.77074	0.76791	0.76922	0.77198	0.76081	0.76099	0.76862	0.77042	0.75737	0.75732	0.76008	0.76045	0.7598	0.75928	0.76922	0.76337	0.76097	0.766	0.77116	0.7633	0.76575	0.76479	0.76578	0.76267	0.75003	0.74692	0.75818	0.75307
0.40321	0.99317	0.92425	0.86211	0.89132	0.83748	0.81112	0.82284	0.84123	0.80398	0.79074	0.80081	0.78471	0.79961	0.75745	0.77154	0.76732	0.75432	0.75643	0.77097	0.7719	0.76901	0.77126	0.76843	0.76974	0.7725	0.76133	0.76151	0.76915	0.77094	0.75789	0.75784	0.7606	0.76098	0.76033	0.75928	0.75701	0.76389	0.76149	0.75499	0.7596	0.7633	0.76627	0.76531	0.75504	0.76215	0.75055	0.75863	0.7587	0.75359
0.41327	0.99317	0.92425	0.92705	0.89184	0.89365	0.86222	0.82284	0.84123	0.80398	0.79074	0.80081	0.78523	0.80014	0.7891	0.77102	0.76679	0.7538	0.75643	0.77097	0.7719	0.76849	0.75008	0.76843	0.76922	0.75422	0.76081	0.76151	0.76862	0.77094	0.75737	0.75732	0.7606	0.76098	0.76033	0.75928	0.75753	0.75207	0.74942	0.76652	0.76012	0.76278	0.75499	0.76479	0.7663	0.76267	0.76126	0.74692	0.7587	0.75307
0.42332	0.99317	0.92477	0.86263	0.89184	0.83696	0.81164	0.82284	0.7959	0.80398	0.83158	0.76358	0.78523	0.76562	0.7891	0.77154	0.73893	0.7538	0.75591	0.7465	0.74801	0.74683	0.75008	0.76843	0.75007	0.75422	0.76081	0.76099	0.75284	0.77042	0.75789	0.75732	0.7606	0.74756	0.76033	0.75928	0.75753	0.76389	0.76097	0.76652	0.7596	0.7633	0.76627	0.75356	0.75504	0.76267	0.75003	0.75863	0.7469	0.75359
0.43338	0.99317	0.85874	0.86211	0.83339	0.83696	0.81112	0.82232	0.84071	0.80398	0.79022	0.80029	0.78523	0.79961	0.78962	0.77102	0.76679	0.75432	0.75591	0.77045	0.77138	0.76849	0.74955	0.76791	0.76922	0.7537	0.76081	0.76099	0.75284	0.75523	0.75789	0.75784	0.76008	0.76045	0.76033	0.7598	0.75701	0.76337	0.76097	0.766	0.7596	0.76278	0.75447	0.75356	0.75452	0.75092	0.75055	0.75811	0.75818	0.75307
0.44343	0.99317	0.85822	0.92653	0.89132	0.89365	0.81112	0.82232	0.84071	0.80346	0.79074	0.80081	0.78523	0.80014	0.78962	0.77102	0.76679	0.75432	0.75591	0.77097	0.77138	0.76901	0.77074	0.76791	0.76922	0.75422	0.76133	0.76099	0.76862	0.75575	0.75789	0.75784	0.7606	0.76098	0.76033	0.7598	0.75753	0.75155	0.76097	0.75499	0.76012	0.7633	0.75499	0.75356	0.75504	0.76267	0.75055	0.74744	0.75818	0.75359
0.45349	0.99369	0.92477	0.86263	0.89132	0.83748	0.81164	0.82232	0.79538	0.76305	0.79074	0.80029	0.78523	0.79961	0.78962	0.77102	0.76679	0.7538	0.75643	0.77097	0.74853	0.76849	0.77126	0.76843	0.75059	0.75422	0.76081	0.76151	0.75336	0.75575	0.75789	0.75732	0.76008	0.74756	0.76033	0.7598	0.75753	0.75155	0.76149	0.75499	0.7596	0.76278	0.75499	0.75356	0.75504	0.75144	0.75055	0.74692	0.74742	0.75359
0.46354	0.91411	0.92425	0.86263	0.89184	0.83696	0.81164	0.77751	0.7959	0.80398	0.79074	0.80081	0.78523	0.79961	0.7891	0.77102	0.76732	0.7538	0.75643	0.74598	0.7719	0.76901	0.77126	0.76791	0.75007	0.7537	0.76081	0.76151	0.76862	0.75575	0.75737	0.75784	0.7606	0.76098	0.74725	0.75928	0.75701	0.76337	0.76149	0.75447	0.7596	0.75155	0.76627	0.76531	0.75504	0.75144	0.75003	0.74692	0.74742	0.75307
0.4736	0.99317	0.85822	0.86211	0.83339	0.83696	0.81112	0.82232	0.79538	0.80346	0.79022	0.80081	0.78471	0.7651	0.7891	0.74209	0.76679	0.7538	0.75591	0.74598	0.77138	0.76849	0.74955	0.76843	0.75007	0.7537	0.76081	0.76099	0.75336	0.75575	0.75737	0.75784	0.74672	0.76045	0.7598	0.75928	0.75701	0.75155	0.74994	0.75447	0.7596	0.75155	0.75447	0.75408	0.75452	0.75092	0.75003	0.74692	0.74742	0.75307
0.48365	0.99369	0.92425	0.86263	0.83339	0.83696	0.81112	0.82284	0.79538	0.80346	0.79022	0.80029	0.78471	0.80014	0.78962	0.77102	0.76679	0.7538	0.75643	0.77045	0.7719	0.76849	0.77074	0.74787	0.75007	0.7537	0.76133	0.76099	0.76862	0.75523	0.75737	0.75784	0.74724	0.76098	0.74725	0.75928	0.74514	0.75207	0.76149	0.75447	0.7596	0.75207	0.75499	0.75356	0.75452	0.75144	0.75055	0.75863	0.7469	0.75359
0.49371	0.99317	0.92477	0.86263	0.89132	0.83696	0.81112	0.82284	0.84071	0.80346	0.79022	0.80029	0.78471	0.80014	0.78962	0.74157	0.76679	0.75432	0.75591	0.7465	0.74853	0.76901	0.77126	0.76843	0.75059	0.75422	0.76081	0.76151	0.75284	0.75523	0.75737	0.75732	0.76008	0.76098	0.76033	0.75928	0.75753	0.75155	0.76097	0.75447	0.7596	0.75207	0.75447	0.75356	0.75452	0.75092	0.75055	0.74744	0.74742	0.74184
0.50376	0.99369	0.92425	0.86263	0.83391	0.83748	0.81112	0.82284	0.7959	0.80398	0.79022	0.76358	0.78523	0.80014	0.75693	0.77154	0.76732	0.7538	0.75643	0.74598	0.74853	0.74631	0.75008	0.76843	0.75007	0.75422	0.76133	0.76151	0.75336	0.75575	0.74369	0.75784	0.74672	0.76098	0.74777	0.74705	0.75753	0.75207	0.74994	0.75499	0.76012	0.75207	0.75499	0.75408	0.75504	0.75144	0.75003	0.74692	0.74742	0.74184
0.51382	0.91411	0.92477	0.86211	0.83339	0.83696	0.81112	0.82284	0.79538	0.80346	0.79074	0.80081	0.78471	0.7651	0.75693	0.77154	0.76732	0.7538	0.75591	0.77097	0.74853	0.76849	0.75008	0.74787	0.75059	0.7537	0.76081	0.76151	0.76862	0.75523	0.74369	0.75732	0.7606	0.74756	0.74725	0.75928	0.75701	0.75155	0.74942	0.75447	0.74887	0.75155	0.74348	0.75408	0.75452	0.75092	0.75055	0.74692	0.7469	0.75307
0.52387	0.99369	0.85822	0.86211	0.83339	0.83696	0.81112	0.82232	0.7959	0.80346	0.79022	0.80029	0.78471	0.7651	0.7891	0.77102	0.76679	0.7538	0.75591	0.74598	0.74853	0.76849	0.74955	0.74787	0.75007	0.7537	0.76081	0.74475	0.75284	0.75523	0.75737	0.74364	0.74672	0.76098	0.7598	0.75928	0.75701	0.75155	0.76149	0.766	0.7596	0.75207	0.75447	0.75356	0.75504	0.75092	0.75003	0.74692	0.7469	0.74184
0.53393	0.99317	0.92425	0.86263	0.89184	0.83696	0.81112	0.82232	0.7959	0.80346	0.79022	0.80029	0.78523	0.79961	0.7891	0.77102	0.76732	0.7538	0.75591	0.74598	0.74853	0.76849	0.77074	0.76791	0.75059	0.75422	0.76133	0.76099	0.76862	0.75575	0.74317	0.75732	0.74724	0.76045	0.74725	0.7598	0.75753	0.75207	0.76097	0.76652	0.74887	0.75155	0.74348	0.75356	0.75452	0.75092	0.75003	0.74744	0.74742	0.74184
0.54398	0.99317	0.92477	0.86263	0.89184	0.83748	0.81112	0.82284	0.79538	0.80398	0.79022	0.80029	0.78471	0.76562	0.75693	0.77154	0.76679	0.7538	0.75591	0.7465	0.74853	0.76849	0.74955	0.76843	0.75059	0.75422	0.76133	0.74528	0.75336	0.75523	0.75737	0.75784	0.74672	0.74756	0.74725	0.75928	0.75753	0.75207	0.74994	0.75499	0.74887	0.75155	0.75499	0.75408	0.74355	0.75092	0.75055	0.74744	0.74742	0.74184
0.55404	0.91411	0.92477	0.86263	0.89184	0.83696	0.81164	0.77699	0.79538	0.76357	0.79074	0.76306	0.78523	0.80014	0.75693	0.74209	0.73893	0.75432	0.75643	0.7465	0.74853	0.74683	0.75008	0.74839	0.75059	0.75422	0.76133	0.74528	0.75284	0.75575	0.74369	0.75784	0.74724	0.74756	0.74777	0.75928	0.74566	0.75155	0.74942	0.75447	0.74835	0.75207	0.75447	0.75356	0.75504	0.75144	0.75003	0.74744	0.7469	0.74236
0.5641	0.99317	0.92425	0.92705	0.89132	0.83696	0.81112	0.82232	0.84071	0.80346	0.79022	0.80029	0.78471	0.80014	0.7891	0.77102	0.76679	0.75432	0.75591	0.74598	0.74801	0.76849	0.77074	0.74787	0.75007	0.7537	0.76081	0.76099	0.75284	0.75523	0.75737	0.75732	0.74672	0.74808	0.74725	0.75928	0.75701	0.75155	0.74994	0.75447	0.7596	0.75155	0.75447	0.75356	0.75504	0.75092	0.75003	0.74692	0.7469	0.74184
0.57415	0.91411	0.92477	0.86211	0.83391	0.83696	0.81164	0.82284	0.7959	0.80346	0.79022	0.80029	0.78471	0.76562	0.78962	0.77154	0.76732	0.75432	0.75591	0.74598	0.74801	0.76849	0.77074	0.74839	0.75059	0.75422	0.76133	0.76151	0.75284	0.75575	0.74317	0.74364	0.74724	0.74808	0.74777	0.75928	0.75753	0.75155	0.74942	0.75499	0.74835	0.75155	0.75447	0.75356	0.75452	0.75144	0.73908	0.74744	0.74742	0.74236
0.58421	0.91411	0.92425	0.86211	0.83339	0.83748	0.81112	0.82232	0.79538	0.80346	0.79022	0.80081	0.78471	0.7651	0.7891	0.77154	0.76679	0.75432	0.75643	0.74598	0.74801	0.74631	0.74955	0.74787	0.75007	0.7537	0.7443	0.74528	0.75284	0.75523	0.74317	0.75784	0.74672	0.74756	0.74777	0.74705	0.74514	0.75207	0.74942	0.74324	0.74887	0.75155	0.75499	0.74261	0.75504	0.74049	0.75003	0.74744	0.73642	0.74236
0.59426	0.91463	0.92425	0.86263	0.89184	0.83696	0.81164	0.82284	0.7959	0.76357	0.79074	0.80081	0.78523	0.7651	0.75745	0.77154	0.76732	0.72787	0.7311	0.7465	0.74853	0.74631	0.75008	0.74839	0.75059	0.73667	0.7443	0.74528	0.75336	0.75575	0.74369	0.74364	0.74724	0.74756	0.74725	0.74757	0.74566	0.75155	0.74994	0.74376	0.74887	0.75207	0.744	0.74313	0.75452	0.75092	0.75055	0.74744	0.73642	0.74184
0.60432	0.99369	0.92477	0.86211	0.83339	0.83748	0.81164	0.82232	0.79538	0.80346	0.79074	0.80081	0.78471	0.7651	0.75693	0.74157	0.76679	0.75432	0.75591	0.74598	0.74801	0.74631	0.75008	0.74787	0.75007	0.7537	0.76081	0.76099	0.75284	0.75523	0.74317	0.74364	0.74724	0.74808	0.74725	0.74705	0.74514	0.75155	0.74942	0.75447	0.74835	0.75155	0.75499	0.75408	0.74355	0.75092	0.75003	0.74692	0.73642	0.74236
0.61437	0.91411	0.92425	0.86211	0.83339	0.83696	0.81112	0.82284	0.79538	0.80346	0.79022	0.80029	0.78471	0.7651	0.75693	0.74157	0.76679	0.7538	0.75643	0.7465	0.77138	0.74631	0.74955	0.76791	0.75007	0.7537	0.76133	0.76099	0.75336	0.75523	0.74317	0.75732	0.74672	0.74808	0.74777	0.74705	0.74566	0.75155	0.74994	0.74324	0.74835	0.75207	0.75447	0.75356	0.75452	0.75092	0.73908	0.74744	0.7469	0.74184
0.62443	0.91411	0.85822	0.92705	0.89132	0.83748	0.86222	0.82284	0.79538	0.80346	0.79022	0.76306	0.78471	0.76562	0.75693	0.74209	0.73893	0.7538	0.75591	0.74598	0.74801	0.74631	0.74955	0.76791	0.75007	0.7537	0.76081	0.74475	0.75336	0.75523	0.74317	0.74364	0.74672	0.74756	0.74725	0.74757	0.74566	0.75155	0.74942	0.75499	0.74835	0.75155	0.75447	0.74261	0.74355	0.75092	0.75003	0.73602	0.7469	0.74236
0.63448	0.91463	0.85822	0.86211	0.89184	0.83748	0.81164	0.82284	0.7959	0.76357	0.79074	0.76306	0.75049	0.76562	0.75745	0.77154	0.76732	0.75432	0.73162	0.74598	0.74853	0.74683	0.75008	0.74839	0.75059	0.75422	0.76133	0.74528	0.75336	0.74107	0.74317	0.74416	0.74672	0.74756	0.74777	0.74757	0.74566	0.74057	0.74942	0.75499	0.74887	0.74113	0.75499	0.74313	0.74407	0.73997	0.7396	0.73654	0.73642	0.74236
0.64454	0.91411	0.92477	0.86263	0.89184	0.83696	0.81164	0.82232	0.7959	0.80346	0.79022	0.76306	0.78523	0.7651	0.75745	0.74209	0.76732	0.7538	0.7311	0.74598	0.74801	0.74683	0.75008	0.74839	0.75059	0.75422	0.74378	0.74475	0.75336	0.75523	0.74369	0.74364	0.74724	0.74756	0.74725	0.74757	0.74566	0.75155	0.74942	0.75499	0.74835	0.75207	0.75499	0.74313	0.74355	0.75092	0.7396	0.74744	0.7359	0.74184
0.65459	0.91411	0.92477	0.86211	0.83391	0.78683	0.81164	0.82232	0.79538	0.80346	0.79074	0.76358	0.78471	0.76562	0.75745	0.77102	0.76679	0.75432	0.75643	0.74598	0.74853	0.74683	0.77126	0.74839	0.75007	0.75422	0.76133	0.74528	0.75284	0.75523	0.74317	0.74364	0.74672	0.74808	0.74725	0.74757	0.74514	0.75207	0.74942	0.75447	0.74887	0.74061	0.744	0.74261	0.74355	0.75092	0.73908	0.74692	0.7359	0.74184
0.66465	0.99317	0.92425	0.86211	0.83391	0.83696	0.81164	0.82232	0.79538	0.80346	0.79022	0.80029	0.78471	0.7651	0.75693	0.77102	0.73893	0.7538	0.75591	0.74598	0.74801	0.74631	0.74955	0.74787	0.75007	0.7537	0.74378	0.76099	0.75284	0.74107	0.74317	0.74364	0.74672	0.74756	0.74725	0.75928	0.74514	0.75155	0.74942	0.74324	0.74835	0.75155	0.75447	0.75356	0.74355	0.73997	0.73908	0.73602	0.7359	0.74184
0.6747	0.91411	0.92477	0.86211	0.83339	0.83748	0.81112	0.82232	0.7959	0.80398	0.79022	0.80029	0.78471	0.7651	0.75693	0.74157	0.73893	0.7538	0.75643	0.74598	0.74853	0.74631	0.74955	0.74787	0.73172	0.75422	0.74378	0.74528	0.75336	0.75575	0.74369	0.74416	0.74724	0.74808	0.74777	0.74705	0.74566	0.74057	0.74994	0.74376	0.74835	0.74113	0.744	0.74261	0.74407	0.73997	0.7396	0.73654	0.73642	0.74236
0.68476	0.91411	0.92425	0.86211	0.83339	0.78683	0.81164	0.82232	0.7959	0.76357	0.79074	0.76306	0.74997	0.7651	0.75745	0.77154	0.73893	0.7538	0.75591	0.7465	0.74801	0.74631	0.75008	0.74839	0.75007	0.75422	0.76133	0.76151	0.75336	0.75523	0.74369	0.74416	0.74724	0.74756	0.74777	0.74757	0.74566	0.74057	0.74994	0.74324	0.74887	0.74061	0.744	0.74261	0.75504	0.74049	0.7396	0.73602	0.74742	0.74236
0.69481	0.91463	0.85874	0.86263	0.89184	0.83748	0.81112	0.82284	0.75434	0.80398	0.79022	0.76306	0.78471	0.76562	0.75693	0.74157	0.73945	0.7538	0.75643	0.7465	0.74853	0.74631	0.74955	0.74787	0.75059	0.7537	0.7443	0.74528	0.75336	0.74107	0.74369	0.74364	0.74724	0.74808	0.74725	0.74705	0.74514	0.74005	0.73816	0.74324	0.74887	0.75155	0.75499	0.74313	0.74355	0.73997	0.7396	0.73602	0.73642	0.73089
0.70487	0.91463	0.85874	0.86211	0.83339	0.83748	0.81112	0.82232	0.79538	0.80346	0.79022	0.76306	0.75049	0.80014	0.75693	0.74157	0.76679	0.7538	0.75591	0.7465	0.74801	0.74631	0.72936	0.74839	0.75059	0.75422	0.74378	0.74475	0.75284	0.75575	0.74369	0.74364	0.74672	0.74756	0.74725	0.74705	0.74566	0.75155	0.73816	0.74324	0.74835	0.74061	0.74348	0.74313	0.74355	0.73997	0.73908	0.73602	0.7469	0.74236
0.71492	0.99317	0.92425	0.86211	0.83391	0.83696	0.81164	0.82232	0.79538	0.80398	0.79022	0.76306	0.78523	0.7651	0.78962	0.77154	0.76679	0.7538	0.75591	0.74598	0.74801	0.74631	0.75008	0.74787	0.75007	0.75422	0.76081	0.74475	0.75284	0.74055	0.74317	0.74364	0.74724	0.74756	0.74725	0.74757	0.74514	0.74005	0.74942	0.74324	0.74835	0.75155	0.744	0.74261	0.74355	0.74049	0.7396	0.73654	0.7469	0.73089
0.72498	0.91411	0.92425	0.86211	0.89132	0.83696	0.81112	0.82284	0.79538	0.80346	0.79074	0.76306	0.78523	0.76562	0.75693	0.74157	0.73893	0.7284	0.75591	0.74598	0.74801	0.74683	0.75008	0.74839	0.75059	0.73615	0.7443	0.74475	0.75284	0.74055	0.74369	0.74364	0.74672	0.74756	0.74777	0.74705	0.74514	0.74005	0.74942	0.74376	0.73738	0.75207	0.744	0.74261	0.74407	0.74049	0.7396	0.73602	0.7359	0.73141
0.73504	0.99317	0.92477	0.86211	0.89132	0.83748	0.81112	0.82284	0.7959	0.76357	0.79074	0.76358	0.78471	0.7651	0.75745	0.77154	0.73945	0.75432	0.75591	0.7465	0.74801	0.74683	0.75008	0.74839	0.75059	0.73667	0.74378	0.74475	0.73812	0.75575	0.74369	0.7309	0.74672	0.74756	0.74725	0.74757	0.74566	0.74005	0.73816	0.74376	0.74887	0.74113	0.74348	0.74261	0.74407	0.74049	0.7396	0.73602	0.73642	0.73141
0.74509	0.91411	0.92425	0.86263	0.83339	0.78683	0.81164	0.77699	0.79538	0.76357	0.75298	0.80081	0.78523	0.76562	0.75745	0.74157	0.73945	0.72787	0.73162	0.74598	0.74801	0.74631	0.74955	0.74839	0.73224	0.73615	0.74378	0.74528	0.75284	0.74055	0.74317	0.73038	0.73375	0.74756	0.74725	0.74757	0.74514	0.74005	0.73816	0.74376	0.73738	0.74061	0.744	0.74313	0.74355	0.73997	0.73908	0.73602	0.7359	0.73089
0.75515	0.99369	0.92425	0.86211	0.83391	0.83748	0.81164	0.82232	0.79538	0.80346	0.79022	0.76358	0.78523	0.7651	0.75693	0.74209	0.76679	0.7538	0.75643	0.7465	0.74853	0.74631	0.74955	0.74839	0.73172	0.7537	0.7443	0.74475	0.75284	0.75575	0.74369	0.74364	0.74724	0.74808	0.74725	0.74705	0.74566	0.74005	0.73816	0.75447	0.74835	0.75155	0.74348	0.74261	0.74407	0.73997	0.7396	0.73654	0.7359	0.74236
0.7652	0.99369	0.92425	0.86211	0.83339	0.83748	0.81164	0.82232	0.79538	0.80346	0.79022	0.76306	0.78471	0.7651	0.7891	0.77102	0.76679	0.7538	0.75643	0.74598	0.74801	0.74631	0.75008	0.74787	0.75059	0.7537	0.74378	0.74475	0.75336	0.75523	0.74317	0.74416	0.74672	0.74756	0.74725	0.74705	0.74514	0.74005	0.73816	0.74324	0.74887	0.75155	0.74348	0.74261	0.74355	0.74049	0.73908	0.74692	0.7359	0.74184
0.77526	0.91411	0.92425	0.86211	0.83339	0.83696	0.81112	0.77751	0.79538	0.76305	0.79022	0.80029	0.78471	0.7651	0.75745	0.74157	0.73893	0.72787	0.7311	0.74598	0.74801	0.74631	0.75008	0.74787	0.75059	0.7537	0.74378	0.74528	0.7376	0.74055	0.74317	0.74364	0.74672	0.74808	0.73504	0.74705	0.73411	0.74057	0.73868	0.74376	0.73738	0.74113	0.744	0.74261	0.74407	0.73997	0.72892	0.73654	0.7359	0.73089
0.78531	0.91411	0.92477	0.86263	0.83391	0.83748	0.81112	0.77751	0.7959	0.76357	0.79074	0.76358	0.75049	0.7651	0.75745	0.74209	0.73945	0.7538	0.73162	0.7465	0.74853	0.74631	0.75008	0.74787	0.75059	0.73667	0.7443	0.74475	0.75284	0.74055	0.74317	0.74364	0.73428	0.74756	0.73504	0.74757	0.73411	0.74057	0.73868	0.74376	0.7379	0.74113	0.744	0.74313	0.73337	0.73997	0.7396	0.73602	0.73642	0.73141
0.79537	0.91463	0.92425	0.86211	0.89132	0.83696	0.81164	0.77751	0.79538	0.76357	0.79074	0.76306	0.75049	0.7651	0.72751	0.74157	0.73945	0.75432	0.75591	0.74598	0.74801	0.74631	0.74955	0.74787	0.75059	0.73667	0.74378	0.74475	0.75284	0.74107	0.74369	0.74416	0.74672	0.74756	0.73504	0.74705	0.74514	0.74005	0.73816	0.73229	0.74835	0.74061	0.74348	0.74313	0.74407	0.73997	0.73908	0.73602	0.7359	0.73089
0.80542	0.91463	0.92425	0.86263	0.83339	0.83696	0.81164	0.82284	0.7959	0.76357	0.79074	0.76358	0.78523	0.76562	0.75745	0.77102	0.76679	0.7538	0.7311	0.74598	0.74801	0.74631	0.74955	0.74839	0.75059	0.7537	0.74378	0.74528	0.75336	0.74107	0.72995	0.74416	0.74724	0.74808	0.74725	0.74705	0.74566	0.74005	0.73816	0.74324	0.73738	0.74061	0.744	0.74261	0.73285	0.73997	0.73908	0.73654	0.73642	0.74184
0.81548	0.99369	0.85822	0.86211	0.83339	0.83696	0.81112	0.82232	0.79538	0.80346	0.79022	0.76306	0.78471	0.7651	0.75693	0.74157	0.73893	0.7538	0.75591	0.77045	0.74801	0.74631	0.74955	0.74787	0.73172	0.73615	0.74378	0.74475	0.75284	0.75523	0.74317	0.74364	0.74724	0.73503	0.74725	0.74705	0.74514	0.74005	0.73816	0.74324	0.73738	0.74061	0.74348	0.74313	0.74355	0.73997	0.73908	0.73602	0.7359	0.73141
0.82553	0.91411	0.92425	0.86263	0.83391	0.83748	0.81164	0.77699	0.7959	0.76305	0.75298	0.76358	0.74997	0.76562	0.75745	0.74209	0.73945	0.7284	0.73162	0.7465	0.74801	0.74683	0.72936	0.74839	0.73224	0.73667	0.7443	0.7291	0.73812	0.74107	0.72995	0.7309	0.73428	0.73555	0.73557	0.74757	0.74566	0.74057	0.73868	0.74376	0.7379	0.74113	0.73276	0.74261	0.73285	0.72981	0.73908	0.72591	0.73642	0.73141
0.83559	0.91463	0.92425	0.86211	0.83391	0.78735	0.81164	0.82284	0.79538	0.76357	0.79074	0.80029	0.75049	0.7651	0.75745	0.74209	0.73945	0.75432	0.73162	0.7465	0.74801	0.74631	0.75008	0.74839	0.75007	0.73615	0.7443	0.74528	0.73812	0.74107	0.74369	0.74416	0.73375	0.73503	0.74777	0.74757	0.73411	0.74057	0.73816	0.74324	0.73738	0.74113	0.74348	0.74313	0.74355	0.74049	0.73908	0.73602	0.73642	0.73141
0.84564	0.91463	0.85874	0.86211	0.83391	0.83696	0.81112	0.82232	0.7959	0.76357	0.79022	0.80081	0.78523	0.76562	0.75745	0.74157	0.73893	0.72787	0.7311	0.7465	0.74853	0.74631	0.74955	0.74839	0.75059	0.73615	0.7443	0.74528	0.73812	0.74107	0.74369	0.73038	0.74724	0.73503	0.73504	0.73567	0.74566	0.74005	0.73816	0.74324	0.7379	0.74061	0.744	0.74261	0.73285	0.73997	0.72892	0.73602	0.73642	0.73089
0.8557	0.99317	0.85874	0.86263	0.83391	0.83696	0.81112	0.82232	0.79538	0.80398	0.79022	0.80029	0.78523	0.7651	0.75693	0.74209	0.73893	0.75432	0.75591	0.74598	0.74801	0.74631	0.75008	0.74787	0.75007	0.73615	0.74378	0.74475	0.75336	0.74055	0.74317	0.74416	0.74672	0.74756	0.73557	0.74757	0.74514	0.74005	0.73816	0.74324	0.74835	0.74061	0.74348	0.74313	0.74355	0.73997	0.73908	0.73602	0.7359	0.73089
0.86575	0.91411	0.92425	0.86211	0.83339	0.83696	0.81112	0.82284	0.79538	0.80398	0.79074	0.80029	0.78471	0.76562	0.75693	0.74157	0.73893	0.7538	0.75591	0.74598	0.74801	0.74631	0.75008	0.74839	0.75007	0.73615	0.74378	0.74528	0.7376	0.74055	0.74317	0.74364	0.74672	0.74756	0.74725	0.74705	0.73411	0.74057	0.73868	0.74376	0.74887	0.74061	0.744	0.74313	0.74355	0.73997	0.73908	0.73602	0.73642	0.73089
0.87581	0.91411	0.92425	0.86211	0.83339	0.78735	0.81112	0.77699	0.7959	0.76357	0.79074	0.76358	0.74997	0.7651	0.72698	0.77102	0.73893	0.72787	0.7311	0.74598	0.74801	0.74631	0.75008	0.74787	0.75007	0.75422	0.74378	0.74475	0.7376	0.74107	0.74317	0.74364	0.73428	0.73503	0.73557	0.74705	0.74514	0.74057	0.73816	0.74376	0.74887	0.74061	0.74348	0.74261	0.74407	0.72981	0.7396	0.73654	0.72518	0.73089
0.88586	0.91411	0.92425	0.86211	0.83391	0.83696	0.81164	0.77699	0.7959	0.76305	0.79022	0.76358	0.74997	0.7651	0.75693	0.74209	0.73893	0.7538	0.7311	0.7465	0.74853	0.74683	0.75008	0.74839	0.75007	0.73667	0.74378	0.7291	0.7376	0.74107	0.74317	0.73038	0.73428	0.73555	0.74725	0.74757	0.74566	0.74057	0.73816	0.74376	0.73738	0.74113	0.73328	0.74313	0.73337	0.74049	0.7396	0.72539	0.73642	0.73141
0.89592	0.91463	0.85874	0.86263	0.83391	0.78735	0.76592	0.82284	0.79538	0.76357	0.75298	0.76358	0.78523	0.76562	0.75693	0.74209	0.73945	0.7284	0.7311	0.7465	0.72584	0.74631	0.75008	0.74787	0.75007	0.73667	0.72739	0.74528	0.73812	0.74055	0.74369	0.74416	0.73375	0.73503	0.73504	0.74757	0.74514	0.74057	0.73868	0.74376	0.73738	0.74061	0.74348	0.74313	0.73337	0.72929	0.7396	0.73654	0.73642	0.73141
0.90597	0.91411	0.92425	0.86263	0.89184	0.83696	0.81112	0.77699	0.79538	0.76305	0.79074	0.76358	0.78471	0.7651	0.75745	0.74209	0.73893	0.7538	0.75591	0.74598	0.74853	0.74631	0.72936	0.74787	0.75007	0.7537	0.7443	0.74475	0.75284	0.74055	0.74317	0.74364	0.73375	0.74756	0.73504	0.73567	0.74514	0.74005	0.73816	0.74376	0.7379	0.74061	0.744	0.74261	0.74355	0.74049	0.72892	0.73602	0.7359	0.73141
0.91603	0.91411	0.85874	0.92653	0.83339	0.83696	0.81112	0.77699	0.79538	0.80346	0.79022	0.76306	0.75049	0.7651	0.75693	0.74157	0.73893	0.7538	0.7311	0.74598	0.74853	0.74631	0.75008	0.74787	0.73172	0.7537	0.7443	0.74475	0.73812	0.74055	0.74317	0.73038	0.73375	0.73503	0.74725	0.74757	0.73359	0.74005	0.73816	0.74324	0.7379	0.74061	0.74348	0.74313	0.74355	0.73997	0.73908	0.73602	0.7359	0.73141
0.92609	0.99317	0.92477	0.86211	0.89132	0.78683	0.81164	0.82284	0.75434	0.76305	0.79022	0.76358	0.74997	0.76562	0.75745	0.74157	0.73945	0.72787	0.73162	0.72282	0.74801	0.74683	0.74955	0.74787	0.73172	0.73615	0.74378	0.74528	0.7376	0.74107	0.74317	0.7309	0.73375	0.73503	0.74725	0.73515	0.73359	0.74005	0.73868	0.74376	0.7379	0.74061	0.73276	0.74261	0.73285	0.72929	0.72892	0.73654	0.7359	0.73089
0.93614	0.91463	0.85874	0.86263	0.89132	0.78735	0.81164	0.82284	0.7959	0.76357	0.75298	0.76358	0.75049	0.76562	0.75745	0.74209	0.73945	0.72787	0.75643	0.7465	0.74853	0.74683	0.75008	0.72871	0.73224	0.73667	0.7443	0.74475	0.73812	0.74107	0.72995	0.7309	0.73428	0.73555	0.73504	0.73567	0.73411	0.74057	0.73868	0.74376	0.7379	0.74113	0.73328	0.73246	0.73337	0.72981	0.72892	0.72539	0.73642	0.73141
0.9462	0.91463	0.92477	0.86211	0.83391	0.83748	0.81164	0.82232	0.7959	0.80398	0.79074	0.80029	0.75049	0.7651	0.72698	0.74209	0.73893	0.7538	0.73162	0.74598	0.74853	0.74683	0.72936	0.74839	0.73172	0.73615	0.74378	0.74475	0.7376	0.74107	0.74317	0.74416	0.73375	0.73503	0.73557	0.73515	0.74566	0.74005	0.73816	0.74324	0.73738	0.74061	0.73276	0.73193	0.73285	0.73997	0.7396	0.72591	0.7359	0.73141
0.95625	0.91411	0.92477	0.86263	0.83339	0.78735	0.81164	0.77751	0.7959	0.76357	0.79074	0.80081	0.74997	0.7651	0.75693	0.74157	0.73945	0.75432	0.75591	0.7465	0.74853	0.72522	0.74955	0.72923	0.75007	0.73667	0.74378	0.74528	0.75284	0.74107	0.72995	0.7309	0.74724	0.73555	0.73557	0.74757	0.73359	0.74005	0.73816	0.74324	0.7379	0.74061	0.744	0.73246	0.73337	0.74049	0.73908	0.72539	0.7359	0.73141
0.96631	0.91411	0.85822	0.86211	0.83339	0.83696	0.81112	0.82232	0.79538	0.76305	0.79022	0.76306	0.78523	0.7651	0.75693	0.74157	0.73893	0.7538	0.75591	0.74598	0.74801	0.74631	0.74955	0.74787	0.75007	0.73615	0.74378	0.74475	0.7376	0.74055	0.74317	0.74364	0.74672	0.74756	0.73504	0.74705	0.74514	0.74005	0.73816	0.74324	0.7379	0.74061	0.74348	0.74261	0.74355	0.73997	0.7396	0.73602	0.72518	0.73089
0.97636	0.91463	0.92425	0.86263	0.83339	0.83696	0.81112	0.82232	0.79538	0.76357	0.79074	0.76306	0.74997	0.76562	0.75745	0.74157	0.73893	0.72787	0.75643	0.74598	0.74853	0.74631	0.75008	0.72923	0.73224	0.73667	0.7443	0.74475	0.73812	0.74055	0.72995	0.7309	0.73428	0.73503	0.73504	0.73515	0.73411	0.74005	0.73868	0.74376	0.7379	0.74113	0.744	0.74313	0.73285	0.72981	0.7284	0.73602	0.73642	0.73141
0.98642	0.91411	0.85874	0.86211	0.83391	0.78683	0.81164	0.82284	0.79538	0.76357	0.75298	0.76306	0.75049	0.7651	0.75693	0.74209	0.73893	0.7538	0.73162	0.7465	0.74853	0.74631	0.75008	0.72871	0.73224	0.73667	0.7443	0.72963	0.75336	0.74055	0.72995	0.73038	0.73375	0.73503	0.74777	0.73515	0.73359	0.74057	0.73868	0.74376	0.7379	0.74113	0.73328	0.73246	0.73337	0.74049	0.72892	0.73654	0.73642	0.73089
0.99647	0.91411	0.92425	0.86263	0.83339	0.83748	0.81164	0.77751	0.75486	0.76357	0.75298	0.76306	0.78523	0.7651	0.75693	0.74209	0.73893	0.7284	0.73162	0.74598	0.74853	0.74683	0.72988	0.74787	0.73172	0.73667	0.7443	0.72963	0.73812	0.74055	0.72995	0.74416	0.73375	0.73555	0.73557	0.74757	0.73359	0.74005	0.73868	0.74324	0.7379	0.74061	0.744	0.73193	0.73337	0.72981	0.72892	0.73654	0.73642	0.73089
1.00653	0.91463	0.92477	0.86263	0.83339	0.83748	0.81112	0.77751	0.7959	0.76305	0.75298	0.76358	0.75049	0.76562	0.75745	0.74209	0.73893	0.7284	0.75643	0.7465	0.74801	0.74683	0.75008	0.72871	0.73172	0.73615	0.74378	0.74475	0.7376	0.74107	0.74369	0.73038	0.73375	0.73503	0.73504	0.73515	0.73411	0.74057	0.73868	0.74324	0.73738	0.74113	0.73276	0.73246	0.73285	0.74049	0.7284	0.73654	0.72518	0.73089
1.01658	0.91411	0.92425	0.86211	0.83339	0.83696	0.81112	0.82284	0.79538	0.80346	0.75246	0.76358	0.74997	0.7651	0.75693	0.74209	0.76679	0.72787	0.75591	0.74598	0.74801	0.74631	0.75008	0.74787	0.73172	0.73615	0.7443	0.74475	0.7376	0.74107	0.74369	0.73038	0.73428	0.73555	0.73504	0.74705	0.74514	0.74057	0.73816	0.74324	0.7379	0.74061	0.73276	0.74261	0.73337	0.73997	0.72892	0.73602	0.7257	0.73089
1.02664	0.99317	0.92425	0.86211	0.83339	0.83696	0.81164	0.77699	0.79538	0.76305	0.75246	0.76358	0.75049	0.7651	0.75693	0.74157	0.73945	0.7284	0.73162	0.74598	0.74853	0.74631	0.72936	0.74787	0.73172	0.73615	0.74378	0.74528	0.7376	0.74107	0.72942	0.73038	0.73375	0.73503	0.73504	0.73515	0.73359	0.74057	0.73868	0.73229	0.73738	0.72993	0.74348	0.73193	0.73337	0.73997	0.7284	0.72539	0.73642	0.73089
1.03669	0.91411	0.92425	0.86211	0.83391	0.83748	0.81112	0.82232	0.7959	0.80346	0.79022	0.76358	0.75049	0.7651	0.72751	0.74209	0.73893	0.75432	0.7311	0.74598	0.74853	0.74631	0.74955	0.74839	0.73224	0.73615	0.74378	0.74528	0.73812	0.72687	0.72995	0.73038	0.73375	0.73555	0.73504	0.73567	0.73411	0.74005	0.73816	0.73229	0.73738	0.74061	0.73276	0.73193	0.73285	0.72981	0.72892	0.72539	0.7359	0.72021
1.04675	0.91463	0.85822	0.86211	0.89132	0.78735	0.81164	0.77751	0.7959	0.76305	0.75298	0.76358	0.74997	0.73313	0.75745	0.74209	0.73945	0.7538	0.73162	0.7465	0.74801	0.72522	0.72988	0.74839	0.73224	0.73667	0.7443	0.72963	0.73812	0.72635	0.72995	0.73038	0.73375	0.73555	0.73504	0.73515	0.73411	0.74057	0.73868	0.73281	0.73738	0.74061	0.73328	0.73246	0.73285	0.72929	0.7284	0.72591	0.7257	0.72073
1.0568	0.99317	0.92425	0.86263	0.89184	0.83748	0.81164	0.82232	0.7959	0.76305	0.79074	0.76358	0.75049	0.76562	0.75693	0.74157	0.73893	0.7538	0.75591	0.7465	0.74853	0.74683	0.75008	0.74839	0.73224	0.73615	0.74378	0.74528	0.75284	0.74055	0.74369	0.7309	0.73375	0.73503	0.73504	0.73515	0.73359	0.72884	0.73816	0.74324	0.73738	0.74113	0.74348	0.74261	0.74407	0.72929	0.7284	0.73602	0.72518	0.73089
1.06686	0.99369	0.85822	0.86263	0.83339	0.83748	0.81164	0.77699	0.79538	0.80346	0.79074	0.76358	0.74997	0.7651	0.75693	0.74209	0.73893	0.72787	0.75591	0.74598	0.74801	0.74683	0.74955	0.74787	0.75059	0.73615	0.7443	0.74475	0.7376	0.74107	0.74369	0.7309	0.73428	0.73503	0.73504	0.73567	0.74514	0.74057	0.73816	0.74324	0.73738	0.74061	0.74348	0.73246	0.74407	0.73997	0.73908	0.73602	0.7359	0.73141
1.07691	0.91463	0.85822	0.86263	0.83339	0.78683	0.81164	0.77699	0.79538	0.80346	0.79022	0.76306	0.74997	0.7651	0.75745	0.74157	0.73893	0.72787	0.7311	0.74598	0.74801	0.74683	0.72936	0.72871	0.73172	0.73667	0.72739	0.7291	0.7376	0.74055	0.72942	0.73038	0.73375	0.73503	0.73504	0.73515	0.73359	0.72936	0.73868	0.73229	0.73738	0.74061	0.74348	0.73193	0.73285	0.72981	0.72892	0.73602	0.7359	0.73089
1.08697	0.99369	0.92477	0.86263	0.83339	0.83748	0.81112	0.82284	0.7959	0.80398	0.79074	0.76306	0.74997	0.7651	0.75745	0.74157	0.73893	0.75432	0.73162	0.74598	0.74853	0.74683	0.72988	0.72871	0.73172	0.73615	0.7443	0.74475	0.7376	0.72687	0.72995	0.7309	0.73428	0.73503	0.73557	0.73567	0.73411	0.72936	0.72771	0.74376	0.7379	0.73045	0.73328	0.73193	0.73337	0.72929	0.7284	0.72591	0.7257	0.72073
1.09703	0.91411	0.85822	0.86211	0.83339	0.83748	0.81164	0.82232	0.7959	0.76357	0.79074	0.76358	0.78523	0.7651	0.75693	0.74157	0.73945	0.72787	0.7311	0.74598	0.72636	0.74683	0.72936	0.74839	0.73172	0.73615	0.7443	0.74528	0.7376	0.74107	0.72995	0.73038	0.73428	0.73503	0.73504	0.73567	0.73359	0.74005	0.73868	0.73281	0.7379	0.74061	0.73328	0.73246	0.73337	0.72929	0.7396	0.72591	0.72518	0.73141
1.10708	0.91463	0.92477	0.86263	0.89132	0.83748	0.81164	0.77751	0.7959	0.76305	0.79074	0.76358	0.75049	0.76562	0.75745	0.74209	0.73945	0.7284	0.73162	0.72282	0.72584	0.74683	0.75008	0.74839	0.73224	0.73667	0.7443	0.74528	0.73812	0.74107	0.72942	0.7309	0.73375	0.73503	0.73557	0.73567	0.73359	0.74057	0.73816	0.73281	0.73738	0.74113	0.74348	0.73246	0.73285	0.72929	0.72892	0.72591	0.72518	0.73141
1.11714	0.91463	0.92477	0.80602	0.83339	0.83696	0.81112	0.82232	0.79538	0.76305	0.75298	0.76358	0.75049	0.7651	0.75693	0.74157	0.73945	0.7538	0.73162	0.74598	0.74853	0.74683	0.72936	0.74839	0.73172	0.73615	0.74378	0.74475	0.7376	0.74107	0.72942	0.73038	0.73428	0.73503	0.73504	0.73515	0.73359	0.72884	0.73816	0.73229	0.72668	0.74061	0.73276	0.74261	0.73285	0.72929	0.7284	0.73602	0.72518	0.73089
1.12719	0.99317	0.85874	0.86211	0.83339	0.83696	0.81112	0.82284	0.79538	0.80346	0.79022	0.76306	0.74997	0.76562	0.75745	0.74157	0.73893	0.7538	0.75591	0.74598	0.74853	0.74631	0.75008	0.74787	0.73224	0.73615	0.74378	0.74475	0.7376	0.74107	0.72942	0.7309	0.73375	0.73503	0.73504	0.73567	0.73359	0.74057	0.73816	0.73229	0.73738	0.72993	0.73328	0.73246	0.73285	0.72929	0.72892	0.72539	0.73642	0.73089
1.13725	0.91411	0.92425	0.86211	0.83339	0.83748	0.81164	0.82284	0.79538	0.76305	0.79074	0.76358	0.78523	0.76562	0.75745	0.74157	0.73893	0.7538	0.75591	0.7465	0.74853	0.74631	0.72936	0.74787	0.73224	0.73615	0.74378	0.74475	0.7376	0.74055	0.74317	0.73038	0.73428	0.73503	0.73504	0.74705	0.74514	0.74005	0.73868	0.74376	0.73738	0.74061	0.744	0.73193	0.73337	0.72929	0.73908	0.72539	0.72518	0.73089
1.1473	0.91411	0.92425	0.86263	0.83339	0.83696	0.81112	0.77699	0.79538	0.76305	0.79074	0.76358	0.74997	0.7651	0.75693	0.74157	0.73893	0.75432	0.75591	0.7465	0.72636	0.74683	0.75008	0.74787	0.73224	0.73615	0.7443	0.7291	0.7376	0.74107	0.72942	0.73038	0.73375	0.73503	0.73557	0.73515	0.73411	0.72936	0.73816	0.73229	0.73738	0.73045	0.73276	0.73246	0.73337	0.72981	0.7284	0.73602	0.72518	0.72021
1.15736	0.91411	0.85874	0.80654	0.83339	0.78735	0.81164	0.77699	0.75434	0.76305	0.79074	0.76358	0.74997	0.7651	0.75745	0.74209	0.73945	0.72787	0.73162	0.7465	0.72636	0.74683	0.72988	0.72923	0.73224	0.73667	0.7443	0.7291	0.73812	0.74107	0.72995	0.7309	0.73428	0.73503	0.73557	0.73567	0.73359	0.72936	0.73868	0.73281	0.7272	0.72993	0.73328	0.73246	0.73337	0.72929	0.72892	0.72539	0.7257	0.72073
1.16741	0.91411	0.92425	0.86211	0.83339	0.83696	0.81164	0.77751	0.79538	0.80398	0.79074	0.76358	0.78471	0.7651	0.75693	0.74157	0.73893	0.75432	0.7311	0.74598	0.74801	0.74631	0.74955	0.74787	0.73172	0.73667	0.74378	0.74528	0.73812	0.74055	0.72942	0.74416	0.73428	0.73555	0.73504	0.73515	0.73359	0.74005	0.73816	0.74324	0.73738	0.72993	0.73328	0.73193	0.73285	0.73997	0.73908	0.73602	0.7359	0.73089
1.17747	0.91411	0.85874	0.80602	0.83339	0.78683	0.81112	0.77751	0.79538	0.76305	0.79022	0.76358	0.74997	0.76562	0.75745	0.74157	0.73945	0.72787	0.75643	0.74598	0.74853	0.74631	0.72936	0.74839	0.73172	0.73615	0.74378	0.7291	0.73812	0.74055	0.72995	0.73038	0.73428	0.73503	0.73504	0.73567	0.73411	0.72936	0.73816	0.73281	0.7272	0.74113	0.73276	0.73193	0.73285	0.72929	0.7284	0.72591	0.7257	0.72021
1.18752	0.91411	0.85822	0.86263	0.83339	0.78735	0.81112	0.82284	0.79538	0.76357	0.79074	0.76358	0.74997	0.7651	0.75693	0.74157	0.73893	0.7538	0.7311	0.74598	0.72584	0.74631	0.74955	0.74787	0.73172	0.73615	0.74378	0.74475	0.7376	0.72635	0.72942	0.74364	0.73428	0.73503	0.73504	0.73567	0.73359	0.74005	0.73816	0.73229	0.73738	0.74113	0.73328	0.73193	0.73337	0.72929	0.7284	0.72539	0.7359	0.73089
1.19758	0.99369	0.92425	0.86263	0.89184	0.78683	0.81112	0.82232	0.7959	0.76305	0.79022	0.76358	0.75049	0.76562	0.72751	0.74209	0.73893	0.75432	0.75643	0.74598	0.74801	0.74683	0.74955	0.72871	0.73224	0.73615	0.74378	0.74528	0.7376	0.74107	0.72995	0.7309	0.73375	0.73503	0.73504	0.73567	0.73359	0.74057	0.73816	0.73281	0.7379	0.74113	0.73328	0.73246	0.73285	0.72929	0.72892	0.72591	0.7257	0.72021
1.20763	0.91463	0.85874	0.86263	0.89184	0.83696	0.81112	0.77751	0.7959	0.76357	0.79074	0.76358	0.75049	0.73313	0.72751	0.74209	0.73945	0.7284	0.73162	0.72334	0.74853	0.74683	0.74955	0.74787	0.73172	0.73667	0.74378	0.74528	0.73812	0.72687	0.72995	0.7309	0.73428	0.73555	0.73504	0.73515	0.73411	0.74057	0.72771	0.73281	0.7379	0.72993	0.73328	0.73193	0.73337	0.72981	0.72892	0.73602	0.7257	0.73141
1.21769	0.99369	0.85822	0.86263	0.83391	0.78683	0.81164	0.77751	0.7959	0.76305	0.79074	0.76306	0.75049	0.7651	0.75693	0.74209	0.73893	0.7538	0.73162	0.7465	0.74801	0.74631	0.72936	0.74787	0.73224	0.73667	0.72739	0.72963	0.73812	0.74107	0.72995	0.73038	0.73375	0.73503	0.73504	0.73567	0.73411	0.72936	0.73816	0.73281	0.73738	0.72993	0.73328	0.73246	0.73285	0.72929	0.72892	0.72591	0.7257	0.73141
1.22774	0.91411	0.85822	0.86211	0.83391	0.83696	0.81112	0.77699	0.75434	0.76305	0.75298	0.76358	0.74997	0.76562	0.75693	0.74157	0.73945	0.72787	0.7311	0.72282	0.72636	0.72522	0.72936	0.72871	0.73224	0.73667	0.72739	0.74475	0.7376	0.72635	0.72942	0.7309	0.73375	0.73555	0.73504	0.73515	0.73411	0.72936	0.72719	0.73229	0.73738	0.72993	0.74348	0.73193	0.73285	0.72981	0.72892	0.72539	0.7257	0.72021
1.2378	0.91411	0.92425	0.86211	0.83339	0.83696	0.81164	0.77751	0.79538	0.76305	0.75246	0.76358	0.75049	0.76562	0.75745	0.74157	0.73893	0.72787	0.7311	0.7465	0.72584	0.74631	0.72936	0.74787	0.73172	0.73667	0.7443	0.74475	0.73812	0.72687	0.72995	0.73038	0.73375	0.73503	0.73557	0.73515	0.73411	0.72936	0.73816	0.74376	0.73738	0.74113	0.73276	0.73193	0.73337	0.74049	0.72892	0.72591	0.72518	0.72021
1.24785	0.99317	0.85822	0.92705	0.83339	0.83748	0.81112	0.77751	0.79538	0.80346	0.79022	0.76358	0.78471	0.7651	0.75693	0.74157	0.73893	0.7538	0.75591	0.74598	0.74801	0.74631	0.72936	0.74787	0.73172	0.7537	0.74378	0.74475	0.73812	0.74055	0.72942	0.73038	0.73375	0.73503	0.73504	0.73515	0.73359	0.74005	0.73816	0.73229	0.7379	0.74113	0.73328	0.73193	0.73285	0.72929	0.72892	0.72539	0.72518	0.73089
1.25791	0.91411	0.85874	0.86263	0.83391	0.83696	0.81164	0.82284	0.7959	0.76305	0.79022	0.76358	0.75049	0.76562	0.72698	0.74157	0.73893	0.7284	0.73162	0.7465	0.74853	0.74631	0.75008	0.72923	0.73224	0.73615	0.72791	0.7291	0.73812	0.72687	0.72995	0.7309	0.73428	0.73555	0.73557	0.73567	0.73359	0.74005	0.73816	0.73281	0.73738	0.74061	0.73328	0.73246	0.73337	0.72929	0.72892	0.72591	0.7257	0.73141
1.26796	0.91463	0.85874	0.86263	0.83391	0.83696	0.81164	0.77699	0.7959	0.76305	0.79074	0.76358	0.74997	0.76562	0.75745	0.74157	0.73945	0.75432	0.7311	0.72282	0.74853	0.72574	0.75008	0.74839	0.73224	0.73667	0.72739	0.72963	0.73812	0.74055	0.72995	0.7309	0.73428	0.73503	0.73557	0.73567	0.73411	0.72884	0.72719	0.73281	0.7379	0.74061	0.73328	0.73193	0.73285	0.72929	0.72892	0.72539	0.7257	0.73141
1.27802	0.99317	0.85822	0.86263	0.83339	0.78683	0.81112	0.77699	0.75434	0.76357	0.75246	0.76306	0.78523	0.76562	0.75693	0.74157	0.73945	0.7284	0.7311	0.74598	0.74801	0.74631	0.72936	0.72923	0.73224	0.73667	0.72739	0.74475	0.73812	0.72635	0.72995	0.73038	0.73428	0.73503	0.72317	0.73515	0.73411	0.72884	0.73816	0.73229	0.7379	0.72993	0.73276	0.73246	0.73285	0.72981	0.72892	0.72539	0.7257	0.72073
1.28808	0.99317	0.85822	0.86211	0.83339	0.78683	0.81112	0.82232	0.79538	0.76305	0.75246	0.76306	0.74997	0.7651	0.75693	0.74157	0.73945	0.75432	0.73162	0.74598	0.74853	0.74631	0.75008	0.74787	0.73172	0.73615	0.74378	0.74528	0.7376	0.74055	0.72942	0.73038	0.73375	0.73503	0.73504	0.73515	0.73411	0.74057	0.73816	0.73281	0.73738	0.73045	0.73276	0.73193	0.73285	0.72929	0.7284	0.72539	0.7257	0.72021
1.29813	0.91411	0.85822	0.86211	0.83391	0.83696	0.81112	0.77699	0.79538	0.76305	0.79022	0.76306	0.74997	0.7651	0.75693	0.74157	0.73893	0.7538	0.7311	0.74598	0.74801	0.74683	0.74955	0.74787	0.73224	0.73615	0.74378	0.74475	0.7376	0.74055	0.72942	0.7309	0.73428	0.73555	0.73504	0.73515	0.73359	0.72884	0.73816	0.73229	0.73738	0.72993	0.73328	0.73193	0.73285	0.72981	0.7284	0.73602	0.72518	0.72021
1.30819	0.91463	0.85874	0.86263	0.83391	0.83696	0.81112	0.82284	0.7959	0.76357	0.79074	0.76358	0.75049	0.76562	0.75693	0.74209	0.73893	0.7284	0.7311	0.7465	0.72636	0.74631	0.72988	0.72923	0.73224	0.73667	0.74378	0.72963	0.73812	0.74055	0.72995	0.73038	0.73428	0.73555	0.73557	0.73515	0.73411	0.72936	0.73868	0.73281	0.72668	0.73045	0.73328	0.73246	0.73337	0.72981	0.72892	0.72539	0.7257	0.72073
1.31824	0.91411	0.92425	0.86263	0.83339	0.83748	0.81112	0.82284	0.79538	0.76305	0.75298	0.76358	0.75049	0.76562	0.75745	0.74209	0.73893	0.75432	0.7311	0.74598	0.74801	0.74683	0.72936	0.74839	0.73224	0.73615	0.74378	0.72963	0.7376	0.74107	0.72995	0.73038	0.73375	0.73555	0.73557	0.73515	0.73359	0.72936	0.73868	0.73281	0.73738	0.74113	0.73328	0.73193	0.73285	0.72929	0.72892	0.72539	0.72518	0.73089
1.3283	0.91463	0.85874	0.86211	0.83339	0.78683	0.81164	0.82284	0.75434	0.76305	0.79074	0.76306	0.75049	0.73365	0.75745	0.74157	0.73945	0.7284	0.73162	0.72334	0.72636	0.74683	0.72988	0.72871	0.73172	0.73667	0.74378	0.72963	0.7376	0.72687	0.72942	0.7309	0.73375	0.73503	0.73557	0.73515	0.73359	0.72936	0.72771	0.73229	0.7272	0.72993	0.73328	0.73246	0.72293	0.72929	0.72892	0.72591	0.7257	0.72073
1.33835	0.91463	0.85822	0.86263	0.83339	0.83748	0.81112	0.77699	0.75486	0.76305	0.75246	0.76358	0.74997	0.7651	0.72698	0.74157	0.73945	0.7284	0.7311	0.72282	0.72584	0.74683	0.74955	0.72923	0.73172	0.73667	0.74378	0.7291	0.7376	0.72635	0.72942	0.7309	0.73375	0.73503	0.73557	0.73515	0.73359	0.74057	0.73868	0.73229	0.7272	0.72993	0.73276	0.73193	0.73285	0.72929	0.72892	0.72539	0.72518	0.72073
1.34841	0.91411	0.92425	0.86211	0.83339	0.83696	0.81112	0.82232	0.79538	0.76305	0.79022	0.76306	0.74997	0.7651	0.75693	0.74209	0.73893	0.72787	0.75591	0.74598	0.72584	0.74631	0.75008	0.74787	0.73172	0.73615	0.74378	0.74475	0.7376	0.74055	0.72942	0.7309	0.73375	0.73503	0.73504	0.73515	0.73359	0.72884	0.73816	0.73229	0.72668	0.74061	0.73276	0.73193	0.73337	0.72981	0.72892	0.72539	0.72518	0.73141
1.35846	0.91463	0.92425	0.80602	0.83339	0.83748	0.81112	0.77751	0.79538	0.76305	0.79022	0.76358	0.74997	0.7651	0.75745	0.74157	0.73945	0.75432	0.7311	0.72282	0.74853	0.74631	0.74955	0.74787	0.73172	0.73615	0.74378	0.74475	0.7376	0.72635	0.72942	0.7309	0.73428	0.73503	0.73504	0.73567	0.73359	0.74005	0.73868	0.73281	0.73738	0.73045	0.73276	0.73246	0.73285	0.72929	0.72892	0.72591	0.72518	0.72021
1.36852	0.91411	0.92425	0.86211	0.83391	0.78683	0.81112	0.82232	0.79538	0.76305	0.79022	0.76306	0.75049	0.7651	0.75693	0.74157	0.73893	0.75432	0.7311	0.74598	0.74853	0.74683	0.72936	0.72923	0.73172	0.73615	0.7443	0.7291	0.7376	0.72687	0.72995	0.7309	0.73428	0.73555	0.7237	0.73515	0.73411	0.72884	0.72719	0.73229	0.73738	0.74113	0.73276	0.73246	0.73285	0.72981	0.72892	0.72591	0.72518	0.72073
1.37857	0.91411	0.85874	0.86263	0.83391	0.78683	0.7654	0.77751	0.75486	0.76357	0.75298	0.76358	0.75049	0.73365	0.72751	0.74209	0.73945	0.7284	0.73162	0.72282	0.72636	0.74683	0.72988	0.72923	0.73224	0.73667	0.72791	0.7291	0.73812	0.74107	0.72995	0.73038	0.73428	0.73555	0.7237	0.73515	0.73411	0.72884	0.73868	0.72213	0.72668	0.73045	0.73328	0.73193	0.72241	0.72981	0.72892	0.72591	0.72518	0.72073
1.38863	0.91463	0.92477	0.86211	0.83391	0.78683	0.81164	0.82284	0.79538	0.76357	0.79074	0.76358	0.75049	0.76562	0.75745	0.74209	0.73893	0.72787	0.73162	0.74598	0.74801	0.74683	0.74955	0.72871	0.73224	0.73667	0.74378	0.7291	0.7376	0.74055	0.72942	0.7309	0.73428	0.73503	0.73504	0.73515	0.73359	0.72884	0.72771	0.73229	0.7272	0.72993	0.73276	0.73246	0.73337	0.72929	0.72892	0.72539	0.7257	0.73089
1.39868	0.91411	0.85822	0.86263	0.83391	0.83696	0.81164	0.77751	0.7959	0.76305	0.79074	0.76306	0.75049	0.76562	0.75693	0.74209	0.73893	0.72787	0.7311	0.72334	0.74853	0.72522	0.72936	0.72871	0.75059	0.73615	0.7443	0.7291	0.73812	0.72635	0.72942	0.73038	0.73375	0.73503	0.73504	0.73567	0.73359	0.72884	0.73816	0.73229	0.72668	0.74061	0.73276	0.73246	0.73285	0.72981	0.7284	0.72539	0.72518	0.72021
1.40874	0.91411	0.92477	0.86211	0.83339	0.78683	0.81112	0.77699	0.79538	0.80346	0.79022	0.76358	0.78471	0.76562	0.72698	0.74157	0.73893	0.7538	0.7311	0.74598	0.74801	0.74683	0.74955	0.72871	0.73172	0.73615	0.74378	0.7291	0.7376	0.74055	0.72942	0.7309	0.73375	0.73503	0.73504	0.73515	0.73411	0.72884	0.73816	0.73229	0.72668	0.74061	0.73276	0.73193	0.73285	0.74049	0.7284	0.72539	0.7257	0.73089
1.41879	0.91463	0.92477	0.86211	0.83339	0.83696	0.81112	0.82232	0.79538	0.76305	0.79022	0.76306	0.75049	0.76562	0.75693	0.77102	0.73893	0.72787	0.75591	0.74598	0.74853	0.74631	0.72988	0.74787	0.73172	0.73615	0.74378	0.74475	0.73812	0.72687	0.74369	0.73038	0.73375	0.73503	0.73557	0.73515	0.73411	0.72884	0.72719	0.73229	0.73738	0.73045	0.73328	0.73246	0.73285	0.72929	0.7284	0.72591	0.7257	0.72073
1.42885	0.99317	0.92425	0.86211	0.89184	0.83696	0.81112	0.77751	0.79538	0.76305	0.79022	0.76306	0.74997	0.76562	0.75745	0.74209	0.73893	0.72787	0.73162	0.72334	0.74801	0.74631	0.74955	0.72871	0.73172	0.73667	0.72791	0.7291	0.7376	0.72687	0.72942	0.7309	0.73428	0.72338	0.72317	0.73515	0.73359	0.72884	0.72719	0.73229	0.7272	0.73045	0.73328	0.73246	0.73337	0.72981	0.72892	0.72539	0.72518	0.72021
1.4389	0.91411	0.92425	0.86263	0.83339	0.78735	0.81164	0.77751	0.79538	0.76357	0.75298	0.76358	0.75049	0.76562	0.72698	0.74157	0.73945	0.7284	0.73162	0.72282	0.72636	0.74631	0.75008	0.72923	0.73224	0.73667	0.72739	0.72963	0.73812	0.72635	0.72942	0.7309	0.72117	0.73555	0.7237	0.72409	0.72233	0.72936	0.72771	0.73281	0.72668	0.73045	0.73276	0.73246	0.73337	0.72981	0.7185	0.72539	0.7257	0.72073
1.44896	0.91411	0.92425	0.86263	0.83339	0.78735	0.81112	0.77751	0.75486	0.76357	0.75246	0.76306	0.74997	0.76562	0.72751	0.74209	0.73945	0.7284	0.7311	0.72282	0.72636	0.72574	0.72988	0.72871	0.73224	0.73615	0.72791	0.7291	0.7376	0.72635	0.72995	0.73038	0.72117	0.73555	0.73557	0.72409	0.72233	0.72884	0.72719	0.73229	0.72668	0.73045	0.73276	0.73193	0.72241	0.72929	0.7284	0.72539	0.7257	0.72021
1.45902	0.91463	0.85822	0.86211	0.83339	0.78735	0.81112	0.77751	0.7959	0.76305	0.75298	0.76358	0.74997	0.76562	0.75745	0.74157	0.73893	0.7538	0.7311	0.74598	0.74801	0.74631	0.72936	0.72923	0.73172	0.73615	0.72739	0.7291	0.7376	0.72635	0.72995	0.73038	0.73375	0.73503	0.73504	0.73567	0.73359	0.72884	0.73868	0.73281	0.73738	0.72993	0.73276	0.73193	0.73285	0.72929	0.7284	0.72591	0.72518	0.72021
1.46907	0.99317	0.92425	0.80602	0.83391	0.83696	0.81164	0.77751	0.75434	0.76305	0.79074	0.80029	0.74997	0.7651	0.72698	0.74209	0.73945	0.72787	0.73162	0.74598	0.74801	0.74631	0.72988	0.72923	0.73172	0.73615	0.74378	0.72963	0.7376	0.72687	0.72942	0.73038	0.73375	0.73503	0.73557	0.73515	0.73411	0.72884	0.73816	0.73281	0.72668	0.73045	0.73276	0.73193	0.73285	0.72981	0.72892	0.72539	0.72518	0.72021
1.47913	0.91411	0.92425	0.86211	0.83339	0.83696	0.81112	0.77699	0.75486	0.76305	0.75246	0.76306	0.78471	0.7651	0.72698	0.74157	0.73893	0.72787	0.7311	0.72282	0.72584	0.74631	0.72936	0.72871	0.73172	0.73615	0.72739	0.72963	0.7234	0.72635	0.72942	0.7309	0.73428	0.73503	0.7237	0.73567	0.73359	0.72884	0.72719	0.73229	0.7272	0.72993	0.73328	0.73246	0.72241	0.72929	0.7284	0.72539	0.7257	0.72021
1.48918	0.91411	0.85822	0.86263	0.83391	0.78683	0.81112	0.77751	0.79538	0.76357	0.75246	0.76306	0.75049	0.76562	0.72751	0.74157	0.73945	0.72787	0.7311	0.72282	0.72636	0.72574	0.72988	0.72923	0.73172	0.73667	0.72791	0.72963	0.7376	0.72687	0.71662	0.73038	0.72169	0.73555	0.73557	0.72357	0.72285	0.72936	0.72719	0.73229	0.7272	0.73045	0.73328	0.73193	0.72293	0.72981	0.7185	0.72591	0.7257	0.72073
1.49924	0.91411	0.92425	0.86211	0.83391	0.83696	0.81164	0.77699	0.7959	0.76305	0.75246	0.76358	0.74997	0.73365	0.72698	0.74157	0.73893	0.7284	0.73162	0.72334	0.72636	0.72574	0.72936	0.72923	0.73172	0.73615	0.72791	0.72963	0.7376	0.72635	0.72942	0.7309	0.72117	0.73503	0.73557	0.73567	0.73411	0.72884	0.72771	0.73281	0.72668	0.73045	0.73276	0.73193	0.72241	0.72981	0.72892	0.72539	0.7257	0.72021
1.50929	0.91463	0.85874	0.86263	0.89184	0.78683	0.81164	0.77751	0.75486	0.76357	0.75298	0.76306	0.75049	0.76562	0.72751	0.74209	0.73945	0.7284	0.73162	0.72334	0.72636	0.74683	0.75008	0.72923	0.73224	0.73615	0.72791	0.72963	0.7376	0.72635	0.72995	0.73038	0.72169	0.73503	0.7237	0.72409	0.73359	0.72936	0.72771	0.73281	0.72668	0.73045	0.73328	0.72151	0.72241	0.72981	0.71798	0.72539	0.72518	0.72073
1.51935	0.91463	0.85822	0.80654	0.83391	0.83696	0.7654	0.77699	0.7959	0.80346	0.75246	0.76306	0.78523	0.7651	0.75693	0.74157	0.73945	0.75432	0.7311	0.72282	0.72584	0.74683	0.72936	0.72871	0.73172	0.73615	0.72739	0.7291	0.7376	0.72687	0.72942	0.73038	0.73375	0.73503	0.72317	0.73515	0.72233	0.72884	0.72719	0.73229	0.73738	0.72993	0.73328	0.73193	0.72241	0.72929	0.7284	0.72539	0.72518	0.72021
1.5294	0.91411	0.85822	0.80654	0.83339	0.83696	0.81112	0.82232	0.79538	0.76357	0.79074	0.76306	0.75049	0.76562	0.72751	0.74157	0.73893	0.7284	0.73162	0.72282	0.74801	0.72522	0.72936	0.72871	0.73172	0.73615	0.72739	0.7291	0.72288	0.72687	0.7161	0.73038	0.72117	0.73503	0.72317	0.72409	0.73359	0.72884	0.72719	0.73229	0.72668	0.72993	0.73328	0.73193	0.72293	0.72981	0.72892	0.72539	0.72518	0.72021
1.53946	0.91463	0.92425	0.86211	0.83339	0.78683	0.81112	0.82232	0.7959	0.76305	0.79022	0.76306	0.74997	0.7651	0.72751	0.74157	0.73893	0.72787	0.7311	0.74598	0.74801	0.72574	0.72936	0.72871	0.73172	0.73615	0.74378	0.72963	0.7376	0.74055	0.72942	0.7309	0.73428	0.72285	0.72317	0.73567	0.73359	0.72884	0.72771	0.73281	0.72668	0.72993	0.73328	0.73193	0.73337	0.72929	0.7284	0.72539	0.72518	0.72073
1.54951	0.91411	0.92425	0.86211	0.83339	0.83696	0.76592	0.82232	0.79538	0.76305	0.75246	0.76306	0.74997	0.73313	0.72698	0.74157	0.73945	0.7284	0.7311	0.72282	0.72584	0.72574	0.72988	0.72923	0.73224	0.73615	0.72739	0.7291	0.73812	0.72635	0.72942	0.7309	0.72117	0.72285	0.72317	0.73515	0.72285	0.72884	0.72771	0.73281	0.7272	0.72993	0.72229	0.73193	0.72241	0.72929	0.71798	0.72591	0.7257	0.72073
1.55957	0.91411	0.85874	0.86263	0.83391	0.83748	0.81164	0.77751	0.75486	0.76357	0.75246	0.76306	0.75049	0.73313	0.72751	0.74209	0.73945	0.7284	0.73162	0.72282	0.72636	0.72574	0.72988	0.72871	0.73224	0.73667	0.72791	0.72963	0.7234	0.72687	0.72995	0.71752	0.72169	0.72338	0.7237	0.72409	0.72233	0.72936	0.72771	0.73281	0.7272	0.73045	0.72282	0.72203	0.72293	0.71939	0.71798	0.71553	0.7257	0.72073
1.56962	0.91463	0.92477	0.86211	0.83391	0.83696	0.81164	0.82284	0.79538	0.76357	0.79074	0.76306	0.78523	0.76562	0.75745	0.74209	0.73945	0.7284	0.73162	0.74598	0.74853	0.72522	0.72936	0.72923	0.73172	0.73615	0.7443	0.7291	0.7376	0.72687	0.72995	0.7309	0.73375	0.72338	0.73504	0.72409	0.73359	0.72884	0.72771	0.73229	0.72668	0.72993	0.73276	0.73246	0.73285	0.72929	0.72892	0.72539	0.72518	0.72021
1.57968	0.91463	0.85822	0.80602	0.83339	0.83748	0.7654	0.82284	0.75486	0.76305	0.75246	0.72929	0.74997	0.7651	0.72698	0.74209	0.73945	0.7284	0.7311	0.72282	0.72584	0.72522	0.72988	0.72871	0.73172	0.73667	0.72791	0.72963	0.72288	0.72635	0.72995	0.73038	0.72117	0.72338	0.72317	0.73515	0.72285	0.72884	0.72771	0.72161	0.7272	0.72993	0.72229	0.72203	0.73285	0.72981	0.7185	0.72591	0.71524	0.72021
1.58973	0.91411	0.85822	0.80602	0.83339	0.83696	0.81112	0.82232	0.79538	0.76305	0.75246	0.76306	0.74997	0.76562	0.75745	0.74157	0.73945	0.72787	0.7311	0.72282	0.72636	0.74683	0.72988	0.72871	0.73172	0.73615	0.72739	0.7291	0.73812	0.72635	0.72942	0.73038	0.73375	0.73503	0.73504	0.73515	0.73359	0.72936	0.72719	0.73229	0.73738	0.73045	0.73328	0.73193	0.73285	0.72929	0.71798	0.72591	0.72518	0.72073
1.59979	0.91463	0.92477	0.86211	0.83391	0.83696	0.81164	0.77699	0.79538	0.76305	0.75298	0.76306	0.74997	0.7651	0.75745	0.74209	0.73893	0.7284	0.73162	0.72282	0.72636	0.74631	0.72936	0.72871	0.73172	0.73615	0.72739	0.7291	0.72288	0.72687	0.72995	0.7309	0.72117	0.72338	0.72317	0.72409	0.72285	0.72884	0.72719	0.73229	0.72668	0.73045	0.72229	0.73193	0.73285	0.72981	0.72892	0.72591	0.71524	0.72073
1.60984	0.91411	0.92425	0.86211	0.83391	0.83696	0.81164	0.77751	0.7959	0.76305	0.75246	0.76306	0.75049	0.76562	0.72698	0.74157	0.73893	0.7284	0.73162	0.72334	0.74853	0.74683	0.72988	0.72923	0.73172	0.73667	0.72791	0.72963	0.73812	0.72635	0.72995	0.73038	0.72117	0.73555	0.73504	0.73567	0.72233	0.72884	0.72719	0.73281	0.72668	0.72993	0.73276	0.73246	0.73285	0.72981	0.72892	0.72539	0.7257	0.72073
1.6199	0.99317	0.85874	0.86211	0.89132	0.78735	0.81112	0.77699	0.7959	0.76357	0.75298	0.76358	0.74997	0.76562	0.72751	0.74157	0.73945	0.72787	0.7311	0.72334	0.72584	0.72574	0.72936	0.72923	0.73172	0.73667	0.72739	0.72963	0.7376	0.72635	0.7161	0.71804	0.72117	0.73555	0.7237	0.72357	0.72285	0.72936	0.72719	0.73229	0.7379	0.73045	0.72229	0.73246	0.72241	0.72981	0.7185	0.72539	0.72518	0.72073
1.62995	0.91463	0.85874	0.86263	0.78229	0.78735	0.81164	0.77699	0.75486	0.76357	0.75246	0.76358	0.74997	0.73365	0.72751	0.74157	0.73945	0.7284	0.73162	0.72334	0.72636	0.74683	0.72936	0.72923	0.71463	0.71929	0.72791	0.72963	0.73812	0.72687	0.72995	0.7309	0.72117	0.72285	0.7237	0.72409	0.72285	0.72884	0.72771	0.72161	0.7272	0.72993	0.72282	0.73193	0.72293	0.71939	0.7284	0.72591	0.7257	0.72021
1.64001	0.91463	0.85822	0.86211	0.83339	0.78683	0.81112	0.82284	0.75434	0.76357	0.75298	0.76306	0.74997	0.76562	0.72698	0.74209	0.73893	0.72787	0.7311	0.72282	0.72584	0.72522	0.72936	0.72871	0.73172	0.73615	0.72791	0.72963	0.7376	0.72687	0.72942	0.73038	0.72169	0.73503	0.72317	0.72357	0.72233	0.72884	0.72771	0.73281	0.72668	0.72993	0.73276	0.73193	0.72241	0.71887	0.7284	0.72591	0.71472	0.72021
1.65007	0.99369	0.85822	0.80654	0.83339	0.83748	0.81164	0.77699	0.7959	0.80398	0.75246	0.76358	0.74997	0.73313	0.75745	0.74157	0.73893	0.72787	0.7311	0.72282	0.72584	0.72522	0.72936	0.72871	0.73172	0.73615	0.72739	0.72963	0.7376	0.72635	0.72942	0.73038	0.73375	0.72285	0.72317	0.73515	0.72233	0.72884	0.72719	0.73281	0.72668	0.72993	0.72229	0.73193	0.72241	0.72929	0.7185	0.72539	0.72518	0.72021
1.66012	0.91411	0.92425	0.86211	0.83339	0.78683	0.81112	0.82232	0.75434	0.76305	0.75246	0.76306	0.74997	0.73365	0.72698	0.74209	0.73945	0.72787	0.7311	0.72282	0.72584	0.72522	0.72936	0.72923	0.73172	0.73667	0.72791	0.7291	0.7234	0.72687	0.72942	0.71752	0.72117	0.73503	0.72317	0.73515	0.72285	0.72884	0.72719	0.72213	0.72668	0.72993	0.73276	0.72151	0.72293	0.72929	0.71798	0.72539	0.72518	0.72021
1.67018	0.91463	0.85822	0.86211	0.83391	0.83748	0.81164	0.82284	0.75486	0.76305	0.75246	0.76358	0.74997	0.76562	0.72751	0.74209	0.73893	0.72787	0.7311	0.72334	0.74853	0.74683	0.72936	0.72923	0.73172	0.73667	0.72791	0.72963	0.72288	0.72687	0.72995	0.7309	0.72169	0.72338	0.7237	0.72409	0.72285	0.72884	0.72719	0.73281	0.7272	0.72993	0.72229	0.73246	0.73285	0.72981	0.7185	0.72539	0.7257	0.72021
1.68023	0.91411	0.85822	0.86211	0.83339	0.78683	0.76592	0.82232	0.75486	0.76305	0.75246	0.76358	0.74997	0.76562	0.72698	0.71451	0.73945	0.72787	0.73162	0.72282	0.72584	0.72522	0.72988	0.72871	0.71463	0.73667	0.72791	0.72963	0.7234	0.72687	0.71662	0.71752	0.72169	0.72338	0.7237	0.72409	0.72233	0.72884	0.72771	0.72213	0.7272	0.72993	0.72282	0.72151	0.72293	0.71887	0.7185	0.715	0.71524	0.72073
1.69029	0.91411	0.85822	0.86211	0.83391	0.78735	0.81112	0.77751	0.75434	0.76305	0.75298	0.76358	0.75049	0.73365	0.72751	0.74209	0.73893	0.72787	0.73162	0.72334	0.72636	0.72522	0.72988	0.72923	0.71463	0.71981	0.72791	0.72963	0.72288	0.72687	0.7161	0.7309	0.72169	0.72285	0.72317	0.72409	0.72233	0.72884	0.72771	0.72161	0.72668	0.72993	0.73328	0.72203	0.72241	0.72981	0.7185	0.71553	0.71472	0.72021
1.70034	0.91463	0.85822	0.80602	0.83391	0.78735	0.81164	0.77699	0.7959	0.76305	0.79022	0.76306	0.74997	0.73365	0.72698	0.74157	0.73893	0.7284	0.7311	0.72282	0.72584	0.72522	0.72936	0.72871	0.73172	0.71929	0.72739	0.7291	0.7234	0.72635	0.71662	0.73038	0.72117	0.72338	0.7237	0.72409	0.72233	0.72884	0.72771	0.72213	0.72668	0.72993	0.72282	0.73193	0.72293	0.72929	0.71798	0.715	0.71472	0.72021
1.7104	0.91411	0.85822	0.86211	0.83339	0.83696	0.81112	0.82232	0.75434	0.76305	0.75246	0.76306	0.74997	0.73313	0.72698	0.71399	0.73893	0.7284	0.73162	0.74598	0.72636	0.72522	0.72936	0.72923	0.73172	0.71981	0.72739	0.7291	0.73812	0.72635	0.7161	0.73038	0.72117	0.72285	0.7237	0.73515	0.73359	0.72884	0.72719	0.73229	0.7379	0.73045	0.72229	0.73246	0.72241	0.71887	0.72892	0.72539	0.72518	0.72073
1.72045	0.91411	0.85822	0.80654	0.83391	0.83696	0.81164	0.77699	0.75434	0.76305	0.75246	0.76306	0.75049	0.7651	0.72751	0.74157	0.73893	0.72787	0.73162	0.74598	0.72584	0.74631	0.72988	0.72871	0.73172	0.73615	0.72791	0.7291	0.72288	0.72635	0.72942	0.73038	0.73428	0.72285	0.7237	0.72409	0.72285	0.72884	0.72719	0.73229	0.72668	0.72993	0.73276	0.73193	0.73337	0.72929	0.72892	0.72539	0.72518	0.72021
1.73051	0.99317	0.85874	0.86211	0.83339	0.78683	0.81164	0.77699	0.75434	0.76357	0.75246	0.76358	0.74997	0.7651	0.72698	0.74157	0.73893	0.72787	0.73162	0.72334	0.72636	0.72522	0.72936	0.72871	0.73224	0.71981	0.72791	0.7291	0.72288	0.72635	0.71662	0.71752	0.72117	0.72285	0.7237	0.72357	0.72233	0.72936	0.72719	0.73229	0.7272	0.73045	0.72282	0.72203	0.72241	0.71939	0.7185	0.71553	0.71524	0.72073
1.74056	0.91463	0.85874	0.86263	0.83339	0.78735	0.81164	0.77751	0.75486	0.76357	0.75298	0.72929	0.75049	0.73313	0.72698	0.74209	0.73945	0.70393	0.73162	0.72334	0.72584	0.72574	0.72988	0.72923	0.71463	0.71981	0.72791	0.72963	0.7234	0.71313	0.71662	0.71804	0.72169	0.72338	0.7237	0.72357	0.72285	0.71844	0.71649	0.72161	0.7272	0.72003	0.72229	0.72151	0.72293	0.71939	0.7185	0.72591	0.71472	0.72073
1.75062	0.91463	0.85874	0.86263	0.83391	0.78683	0.81164	0.77699	0.75486	0.76305	0.75246	0.76358	0.75049	0.76562	0.72751	0.74209	0.73945	0.7284	0.73162	0.72334	0.72636	0.72574	0.72988	0.72923	0.71411	0.73615	0.72739	0.72963	0.72288	0.72687	0.72995	0.7309	0.72117	0.72285	0.7237	0.72357	0.72285	0.72936	0.72771	0.73281	0.7272	0.7195	0.73328	0.72203	0.72241	0.71887	0.71798	0.72591	0.71524	0.70979
1.76067	0.91463	0.85822	0.86211	0.78281	0.78735	0.81112	0.77751	0.7959	0.76357	0.75298	0.76358	0.71832	0.73313	0.72751	0.74157	0.73945	0.72787	0.73162	0.72334	0.72584	0.72574	0.72936	0.72871	0.73172	0.71929	0.72739	0.7291	0.7234	0.72635	0.72995	0.71804	0.72169	0.72338	0.72317	0.72357	0.73359	0.72936	0.72771	0.73281	0.7272	0.73045	0.72282	0.72203	0.72293	0.72981	0.7185	0.72539	0.7257	0.72073
1.77073	0.91463	0.85822	0.86211	0.83339	0.83696	0.81164	0.77699	0.75434	0.76305	0.75246	0.76306	0.75049	0.73313	0.72698	0.74157	0.73893	0.72787	0.7311	0.72282	0.72584	0.74631	0.72936	0.72871	0.73224	0.73667	0.72739	0.72963	0.7376	0.72635	0.72942	0.73038	0.72169	0.72285	0.72317	0.72357	0.72233	0.72884	0.72719	0.72161	0.72668	0.73045	0.73276	0.73193	0.72241	0.71887	0.71798	0.72539	0.71524	0.72021
1.78078	0.91411	0.85822	0.86211	0.83339	0.83696	0.81112	0.77699	0.79538	0.76305	0.75246	0.76358	0.74997	0.7651	0.72698	0.74157	0.73893	0.72787	0.7311	0.72282	0.72584	0.74631	0.72936	0.72871	0.73172	0.71929	0.72739	0.7291	0.72288	0.72635	0.72942	0.71752	0.72117	0.72285	0.72317	0.72357	0.72233	0.72884	0.72719	0.72161	0.7272	0.7195	0.73276	0.72151	0.72293	0.72929	0.71798	0.71553	0.71472	0.72073
1.79084	0.91411	0.85822	0.80602	0.83339	0.83696	0.81112	0.77751	0.7959	0.76305	0.75246	0.76306	0.74997	0.73313	0.72698	0.74157	0.73893	0.72787	0.7311	0.72282	0.72584	0.72522	0.72988	0.72923	0.73172	0.73615	0.74378	0.7291	0.73812	0.72687	0.7161	0.73038	0.72117	0.72285	0.72317	0.72357	0.72233	0.72936	0.72719	0.72161	0.7272	0.73045	0.72229	0.72151	0.72241	0.72929	0.72892	0.715	0.71472	0.72021
1.80089	0.91411	0.92425	0.86211	0.83339	0.78683	0.81112	0.77751	0.7959	0.76357	0.75246	0.72877	0.78471	0.76562	0.72698	0.74157	0.73893	0.72787	0.7311	0.72282	0.72636	0.72522	0.72936	0.72871	0.73224	0.71929	0.72739	0.7291	0.72288	0.72687	0.7161	0.7309	0.72169	0.72338	0.7237	0.72409	0.72285	0.72936	0.71649	0.73229	0.72668	0.73045	0.72282	0.72151	0.72293	0.71887	0.7185	0.71553	0.71472	0.72021
1.81095	0.91463	0.85874	0.86263	0.78281	0.83696	0.81164	0.77751	0.75486	0.76305	0.75246	0.76358	0.75049	0.73313	0.72751	0.71451	0.71326	0.7284	0.7311	0.72334	0.72584	0.72574	0.72988	0.72923	0.73224	0.71981	0.72739	0.72963	0.7234	0.72687	0.71662	0.71804	0.72169	0.72338	0.7237	0.72409	0.72285	0.71844	0.72719	0.72213	0.7272	0.72003	0.72282	0.72203	0.72241	0.71887	0.71798	0.715	0.7257	0.72021
1.82101	0.91411	0.85822	0.86263	0.83339	0.78683	0.81112	0.82232	0.75486	0.76357	0.75246	0.76306	0.75049	0.7651	0.75693	0.74157	0.71274	0.72787	0.7311	0.7465	0.72584	0.72522	0.72936	0.72923	0.73224	0.73667	0.72739	0.7291	0.73812	0.72687	0.7161	0.7309	0.72117	0.72338	0.7237	0.73567	0.72233	0.72936	0.72719	0.72213	0.7272	0.72993	0.73276	0.72151	0.72241	0.72929	0.71798	0.71553	0.71472	0.72021
1.83106	0.91411	0.85822	0.80602	0.83339	0.78683	0.81112	0.77699	0.75434	0.76305	0.75246	0.76358	0.74997	0.7651	0.75693	0.71399	0.73893	0.7284	0.73162	0.72282	0.72584	0.72574	0.72988	0.72923	0.73224	0.71981	0.72739	0.7291	0.72288	0.72687	0.7161	0.71752	0.72117	0.72338	0.7237	0.72357	0.72233	0.71792	0.72771	0.73229	0.7272	0.73045	0.72229	0.72203	0.72293	0.72929	0.7185	0.715	0.71524	0.72021
1.84112	0.84725	0.85822	0.80602	0.78229	0.78735	0.76592	0.77751	0.79538	0.76305	0.75246	0.76306	0.74997	0.7651	0.75693	0.74157	0.73945	0.72787	0.7311	0.72282	0.72636	0.74631	0.72988	0.72871	0.73172	0.71929	0.72739	0.72963	0.72288	0.72635	0.7161	0.71752	0.72117	0.72285	0.72317	0.72357	0.73359	0.72884	0.72771	0.72161	0.72668	0.72993	0.72229	0.72203	0.72241	0.72929	0.71798	0.715	0.7257	0.72021
1.85117	0.91411	0.85874	0.86211	0.83339	0.78683	0.81112	0.77751	0.7959	0.76305	0.75246	0.76306	0.74997	0.73313	0.75693	0.74209	0.73893	0.72787	0.7311	0.72334	0.72584	0.72522	0.72936	0.72871	0.73172	0.71929	0.72791	0.72963	0.7234	0.72635	0.72995	0.71804	0.72117	0.73503	0.72317	0.73515	0.72233	0.72936	0.72771	0.73281	0.7272	0.72993	0.72282	0.73193	0.72293	0.71939	0.7185	0.715	0.71524	0.72073
1.86123	0.91411	0.92477	0.86211	0.78229	0.83748	0.81112	0.77699	0.7959	0.76357	0.75298	0.76306	0.74997	0.7651	0.72698	0.74157	0.71274	0.72787	0.7311	0.72334	0.72584	0.72522	0.72936	0.72923	0.71463	0.73667	0.72791	0.72963	0.72288	0.72687	0.71662	0.71804	0.72169	0.72285	0.7237	0.72357	0.72285	0.71844	0.72771	0.72213	0.72668	0.72993	0.72282	0.72203	0.72241	0.72929	0.7185	0.71553	0.71472	0.72021
1.87128	0.91463	0.85822	0.86211	0.83391	0.78735	0.81112	0.77751	0.79538	0.76357	0.79022	0.76306	0.74997	0.73365	0.72698	0.74157	0.73945	0.7284	0.73162	0.72282	0.72584	0.72522	0.72936	0.72923	0.73172	0.71929	0.72791	0.72963	0.72288	0.72687	0.7161	0.71804	0.73375	0.72285	0.7237	0.72409	0.72285	0.71844	0.71701	0.72213	0.7272	0.73045	0.72282	0.72203	0.72293	0.71939	0.7185	0.72539	0.71524	0.72021
1.88134	0.91463	0.85874	0.86263	0.83391	0.78735	0.7654	0.77699	0.75486	0.76305	0.75298	0.76358	0.75049	0.73313	0.72751	0.74157	0.73893	0.72787	0.73162	0.72334	0.72636	0.72574	0.72988	0.71036	0.71463	0.71981	0.72791	0.72963	0.72288	0.71313	0.71662	0.71804	0.72169	0.72338	0.72317	0.72357	0.72285	0.71792	0.72771	0.72161	0.71624	0.72003	0.72282	0.72203	0.72241	0.71887	0.71798	0.71553	0.71524	0.70979
1.89139	0.91463	0.92477	0.86211	0.83339	0.78683	0.81112	0.77699	0.79538	0.76357	0.75246	0.76306	0.75049	0.73313	0.72698	0.74209	0.71326	0.72787	0.70763	0.72282	0.72584	0.72574	0.72988	0.72871	0.71411	0.71981	0.72739	0.7291	0.7234	0.72635	0.7161	0.71752	0.72169	0.72285	0.72317	0.72357	0.72233	0.72884	0.72719	0.72161	0.72668	0.7195	0.72282	0.72151	0.72241	0.71939	0.71798	0.715	0.7257	0.72021
1.90145	0.91411	0.85874	0.86263	0.83339	0.83748	0.81164	0.77699	0.75486	0.76357	0.75246	0.76358	0.74997	0.73365	0.72698	0.74157	0.73893	0.72787	0.7311	0.72334	0.72584	0.72522	0.72936	0.72923	0.73172	0.71981	0.72739	0.72963	0.7234	0.72687	0.7161	0.71752	0.72169	0.72285	0.7237	0.72409	0.72285	0.72936	0.72719	0.72161	0.72668	0.72993	0.73276	0.72151	0.72241	0.72929	0.7185	0.715	0.71472	0.72021
1.9115	0.91411	0.85822	0.80654	0.83391	0.78735	0.81112	0.77699	0.75434	0.76305	0.75298	0.76306	0.74997	0.7651	0.72751	0.74209	0.71274	0.72787	0.7311	0.72334	0.72584	0.72522	0.72936	0.72923	0.73172	0.73667	0.72739	0.7291	0.72288	0.72687	0.72942	0.73038	0.72117	0.72338	0.72317	0.72409	0.72233	0.71792	0.72719	0.72161	0.72668	0.72993	0.72282	0.72203	0.72241	0.71887	0.71798	0.72591	0.72518	0.72073
1.92156	0.91411	0.92477	0.86211	0.89132	0.83748	0.81112	0.77699	0.7959	0.76357	0.75246	0.76358	0.74997	0.7651	0.75693	0.74209	0.73893	0.72787	0.7311	0.72334	0.72584	0.72522	0.72988	0.72871	0.73172	0.73615	0.72791	0.72963	0.7234	0.72687	0.71662	0.71804	0.72117	0.72338	0.72317	0.72409	0.72285	0.72936	0.71701	0.72213	0.72668	0.72003	0.72282	0.72151	0.72241	0.71887	0.71798	0.715	0.71472	0.71031
1.93161	0.91411	0.85822	0.86211	0.83391	0.78735	0.81164	0.77699	0.75486	0.76305	0.75246	0.76306	0.74997	0.73313	0.72698	0.74157	0.73945	0.72787	0.7311	0.72282	0.72636	0.72522	0.72936	0.71088	0.71411	0.71929	0.72791	0.72963	0.72288	0.72687	0.71662	0.71752	0.72117	0.72338	0.72317	0.72357	0.72285	0.71844	0.71649	0.72213	0.72668	0.73045	0.72282	0.72151	0.72293	0.71939	0.71798	0.715	0.71524	0.70979
1.94167	0.91463	0.92477	0.86263	0.83339	0.78735	0.7654	0.77699	0.75486	0.76305	0.75298	0.72929	0.75049	0.73313	0.72698	0.71451	0.71274	0.7284	0.73162	0.72334	0.72636	0.72574	0.72988	0.72923	0.73224	0.71981	0.72739	0.72963	0.72288	0.72635	0.71662	0.71804	0.72169	0.72338	0.7237	0.72357	0.72233	0.72884	0.71701	0.72213	0.72668	0.7195	0.72282	0.72203	0.72241	0.71939	0.7185	0.71553	0.71524	0.70979
1.95172	0.91463	0.85874	0.86263	0.83391	0.78683	0.7654	0.77699	0.75486	0.76305	0.75246	0.76306	0.75049	0.73313	0.72751	0.71399	0.71274	0.7284	0.73162	0.72334	0.72636	0.72574	0.72988	0.72923	0.71463	0.71981	0.72791	0.72963	0.72288	0.71313	0.7161	0.71752	0.72117	0.72338	0.72317	0.72409	0.72285	0.71792	0.71649	0.72161	0.72668	0.72003	0.72229	0.72151	0.72293	0.71887	0.7185	0.715	0.71472	0.70979
1.96178	0.91463	0.92425	0.86263	0.78229	0.78735	0.81164	0.77699	0.75486	0.76357	0.75298	0.76306	0.74997	0.7651	0.72698	0.74209	0.73893	0.72787	0.73162	0.72282	0.72584	0.72522	0.72936	0.72923	0.73172	0.71981	0.72739	0.7291	0.72288	0.72635	0.72942	0.71804	0.72169	0.72285	0.72317	0.72357	0.72233	0.72936	0.72719	0.72161	0.71624	0.7195	0.72229	0.72203	0.72241	0.71887	0.71798	0.715	0.7257	0.72073
1.97183	0.91411	0.85822	0.86211	0.83391	0.78683	0.81164	0.77751	0.75486	0.76357	0.75298	0.76306	0.75049	0.73313	0.75693	0.74157	0.73945	0.7284	0.7311	0.72282	0.72584	0.72522	0.72936	0.72923	0.73172	0.71981	0.72739	0.72963	0.72288	0.72635	0.72995	0.71752	0.72117	0.72285	0.7237	0.72357	0.72233	0.72884	0.72719	0.72161	0.7272	0.72993	0.72229	0.72203	0.72293	0.71887	0.71798	0.715	0.71472	0.72021
1.98189	0.91411	0.85822	0.86211	0.83339	0.78735	0.81112	0.77699	0.7959	0.76305	0.75298	0.76358	0.74997	0.73313	0.72698	0.74157	0.73893	0.7284	0.7311	0.72282	0.72584	0.72522	0.72936	0.72871	0.73224	0.71929	0.72791	0.7291	0.72288	0.72687	0.7161	0.7309	0.72117	0.72285	0.72317	0.72357	0.72285	0.71792	0.72719	0.72161	0.72668	0.72003	0.72229	0.72151	0.72241	0.71939	0.7185	0.715	0.71472	0.72021
1.99194	0.91411	0.85874	0.86263	0.78281	0.78683	0.76592	0.77751	0.75486	0.76305	0.75246	0.76358	0.75049	0.73313	0.72698	0.71451	0.71274	0.7284	0.73162	0.72334	0.72636	0.72522	0.72988	0.72923	0.73224	0.71981	0.72791	0.72963	0.72288	0.72687	0.71662	0.71752	0.72169	0.72338	0.72317	0.72357	0.72285	0.71792	0.71701	0.72213	0.7272	0.73045	0.72229	0.72203	0.72293	0.71939	0.7185	0.71553	0.71524	0.71031
2.002	0.91411	0.85822	0.86263	0.83339	0.78683	0.81164	0.77751	0.75434	0.76357	0.79022	0.76306	0.74997	0.7651	0.72751	0.71451	0.71274	0.72787	0.73162	0.72282	0.72584	0.72522	0.72936	0.72871	0.73224	0.71929	0.72791	0.7291	0.7234	0.7126	0.72995	0.71752	0.72117	0.72285	0.7237	0.72409	0.72285	0.71792	0.72771	0.72213	0.71676	0.72003	0.72229	0.72151	0.72241	0.71939	0.71798	0.71553	0.71472	0.70979
[truncated: 440 more columns]
